# Supplementary material for: Effectiveness of drug interventions to prevent delirium after surgery for older adults: systematic review and network meta-analysis of randomised controlled trials
Source: BMJ. 2026 Feb 12;392:e085539. doi: 10.1136/bmj-2025-085539 (PMC12895303; doi:10.1136/bmj-2025-085539)
Supplement: Supplementary file 3 — Web appendix: Supplementary file 3 [file lunm085539.ww3.xlsx]

## Sheet: Sheet1
Study ID	Experimental	Comparator	Outcome	D1	D2	D3	D4	D5	Overall
Abd Ellatif_2024	Ketofol v Dexmedetomidine	Saline	Delirium									Low risk
Aizawa_2002	Diazepam+flunitrazepam+pethidine	Usual Care	Delirium									Some concerns
Al Tmimi_2015	Xenon	Volatile	Delirium									High risk
Al Tmimi_2017	Xenon	Propofol	Delirium
Al Tmimi_2020	Xenon	Volatile	Delirium								D1	Randomisation process
Avidan_2017	Ketamine	Saline	Delirium								D2	Deviations from the intended interventions
Awada_2022	Corticosteroids	Usual care	Delirium								D3	Missing outcome data
Azeem_2018	Dexmedetomidine	Morphine + midazolam	Delirium								D4	Measurement of the outcome
Beloeil_2021	Dexmedetomidine	Remifentanil	Delirium								D5	Selection of the reported result
Bielza_2021	Iron	Saline	Delirium
Cao_2023	Propofol	Volatile	Delirium
Chen_2021	Dexmedetomidine	Saline	Delirium
Chitnis_2022	Dexmedetomidine	Propofol	Delirium
Choovongkomol_2024	Dexmedetomidine	Saline	Delirium
Clemmesen_2018	Corticosteroids	Saline	Delirium
Coburn_2018	Xenon	sevoflurane	Delirium
de Jonghe_2014	Melatonin receptor agonist	Placebo	Delirium
Deiner_2017	Dexmedetomidine	Saline	Delirium
Deng_2021	Methylene blue	Saline	Delirium
Djaiani_2016	Dexmedetomidine	Propofol	Delirium
Duan_2023	Volatile	Propofol	Delirium
Duan_2024	Remimazolam	Propofol	Delirium
Farrer_2023	Propofol	Volatile	Delirium
Fazel_2022	Melatonin receptor agonist	Placebo	Delirium
Ford_2020	Melatonin receptor agonist	Placebo	Delirium
Gajniak_2023	Lidocaine	Saline	Delirium
Gamberini_2009	Rivastigmine	Placebo	Delirium
Gao_2020	Dexmedetomidine	Saline	Delirium
Gao_2021	Dexmedetomidine	Saline	Delirium
Ghazaly_2023	Dexmedetomidine vs Ketamine	Saline	Delirium
Greenberg_2018	Acetaminophen	Saline	Delirium
Guo_2015	Dexmedetomidine	Saline	Delirium
Gupta_2019	Melatonin receptor agonist	Placebo	Delirium
Haller_2021	Nitrous oxide	Usual care	Delirium
Harmon_2004	Aprotinin	Placebo	Delirium
He_2021	Dexmedetomidine	Saline	Delirium
He_2022	Dexmedetomidine	Saline	Delirium
He_2023	Dexmedetomidine	Saline	Delirium
He_2024	Alprazolam v Dexmedetomidine	Saline	Delirium
Hollinger_2021	Ketamine v Haloperidol	Saline	Delirium
Hong_2021	Dexmedetomidine	Saline	Delirium
Hongyu_2019	Penehyclidine v Atropine	Saline	Delirium
Hu_2021	Dexmedetomidine	Saline	Delirium
Hu_2022	Dexmedetomidine	Saline	Delirium
Huang_2021	Insulin	Saline	Delirium
Huang_2023a	Insulin	Saline	Delirium
Huang_2023b	Corticosteroids	Saline	Delirium
Hudetz_2009	Ketamine	Salne	Delirium
Huet_2024	Dexmedetomidine	Saline	Delirium
Ishii_2016	Propofol	Sevoflurane	Delirium
Jaiswal_2019	Melatonin receptor agonist	Placebo	Delirium
Javaherforooshzadeh_2021	Melatonin	Placebo	Delirium
Javaherforooshzadeh_2023	Melatonin	Usual care	Delirium
Jeon_2023	Remimazolam	Propofol	Delirium
Jiang_2023	Volatile	Propofol	Delirium
Kalisvaart_2005	Haloperidol	Placebo	Delirium
Kanamori_2023	Magnesium	Saline	Delirium
Kaneko_1999	Haloperidol	Saline	Delirium
Khan_2018	Haloperidol	Placebo	Delirium
Kim_2019	Dexmedetomidine	Saline	Delirium
Kinouchi_2023	Melatonin receptor agonist	Placebo	Delirium
Kluger_2021	Corticosteroids	Saline	Delirium
Lai_2023	Dexmedetomidine v Lidocaine	Saline	Delirium
Larsen_2010	Olanzapine	Placebo	Delirium
Lee_2018	Dexmedetomidine	Saline	Delirium
Lee_2020	Dexmedetomidine	Saline	Delirium
Leung_2006a	Nitrous oxide	Usual care	Delirium
Leung_2006b	Gabapentin	Placebo	Delirium
Leung_2017	Gabapentin	Placebo	Delirium
Li_2013	Parecoxib	Saline	Delirium
Li_2017	Dexmedetomidine	Saline	Delirium
Li_2020	Dexmedetomidine	Saline	Delirium
Li_2023a	Lidocaine	Saline	Delirium
Li_2023b	Dexmedetomidine	Saline	Delirium
Likhvantsev_2021	Dexmedetomidine	Saline	Delirium
Lin_2022	Hydrogen	Oxygen	Delirium
Liu_2016a	Dexmedetomidine	Propofol	Delirium
Liu_2016b	Dexmedetomidine	Saline	Delirium
Liu_2021	Dexmedetomidine	Saline	Delirium
Liu_2023	Dexmedetomidine	Saline	Delirium
Liu_2024	Ciprofol	Propofol	Delirium
Long_2024	Dexmedetomidine	Saline	Delirium
Lu_2021	Dexmedetomidine	Saline	Delirium
Lu_2023	Dexmedetomidine	Ketamine	Delirium
Lurati Buse_2012	Propofol	Volatile	Delirium
Lv_2022	Dexmedetomidine	Saline	Delirium
Ma_2013	Dexmedetomidine v Ketamine v both	Saline	Delirium
Ma_2023	Ketamine	Saline	Delirium
Mahrose_2021	Melatonin receptor agonist	Usual care	Delirium
Maldonado,_2009	Dexmedetomidine v Propofol	Midazolam	Delirium
Marcantonio_2011	Donepezil	Placebo	Delirium
Mardani_2013	Corticosteroids	Saline	Delirium
Massoudi_2023	Rivastigmine	Placebo	Delirium
Massoumi_2019	Dexmedetomidine	Saline	Delirium
Mei_2018	Dexmedetomidine	Propofol	Delirium
Mei_2020a	Propofol	Volatile	Delirium
Mei_2020b	Dexmedetomidine	Propofol	Delirium
Mohamed_2022	Melatonin receptor agonist	Placebo	Delirium
Mohammadi_2016	Cyproheptadine	Placebo	Delirium
Momeni_2021	Dexmedetomidine	Saline	Delirium
Moslemi_2020	Thiamine	Saline	Delirium
Mu_2017	Parexcoxib	Saline	Delirium
Nishikawa_2004	Propofol	Volatile	Delirium
Niu_2023	Dexmedetomidine	Dexmedetomidine (tracheal)	Delirium
Oh_2021	Ramelteon	Placebo	Delirium
Papadopoulos_2014	Ondansetron	Placebo	Delirium
Park_2014	Dexmedetomidine	remifentanil	Delirium
Prakanrattana_2007	Risperidone	Placebo	Delirium
Preveden_2023	Dexmedetomidine	Propofol	Delirium
Qi_2023	Ketamine	Saline	Delirium
Qu_2023	Dexmedetomidine	Saline	Delirium
Robinson_2014	Tryptophan	Placebo	Delirium
Royse_2011	Propofol	Volatile	Delirium
Sakic_2023	Corticosteroids	Saline	Delirium
Sampson_2007	Donepezil	Placebo	Delirium
Sauer_2014	Corticosteroids	Saline	Delirium
Shehabi_2009	Dexmedetomidine	Morphine	Delirium
Shen_2022	Flurbiprofen	Placebo	Delirium
Shin_2023	Dexmedetomidine	Propofol	Delirium
Shokri_2020	Dexmedetomidine	Clonidine	Delirium
Siripoonyothai_2021	Ketamine	Propofol	Delirium
Soh_2020	Dexmedetomidine	Saline	Delirium
Spies_2021	Physostigmine	Placebo	Delirium
Stoppe_2023	Selenium	Saline	Delirium
Su_2016	Dexmedetomidine	Saline	Delirium
Subramaniam_2019	Dexmedetomidine v Propofol	Saline	Delirium
Sultan_2010	Melatonin receptor agonist v Midazolam v Clonidine	Placebo	Delirium
Takazawa_2023	Minocycline	Placebo	Delirium
Tanaka_2017	Desflurane	propofol	Delirium
Tang_2022	Dexmedetomidine	Saline	Delirium
Turan_2020	Dexmedetomidine	Saline	Delirium
van Norden_2021	Dexmedetomidine	Saline	Delirium
Vlisides_2021	Caffeine	Placebo	Delirium
Wang_2012	Haloperidol	Saline	Delirium
Wang_2021	Parecoxib	Saline	Delirium
Wang_2023a	Parecoxib	Saline	Delirium
Wang_2023b	Dexmedetomidine	Saline	Delirium
Wang_2024	Ketamine	Saline	Delirium
Whitlock_2015	Corticosteroids	Placebo	Delirium
Wittwer_2023	Ketamine	Propofol	Delirium
Wu_2023	Dexmedetomidine	Saline	Delirium
Xiang_2022	Corticosteroids	Saline	Delirium
Xie_2021	Edaravone	Saline	Delirium
Xie_2023	Dexmedetomidine	Saline	Delirium
Xin_2017	Dexmedetomidine	Saline	Delirium
Xing_2021	Dexmedetomidine	Saline	Delirium
Xu_2021	Rosuvastatin	Placebo	Delirium
Yang_2015	Dexmedetomidine	Saline	Delirium
Yang_2023a	Remimazolam	Propofol	Delirium
Yang_2023b	Quetiapine	Placebo	Delirium
Yoo_2024	Dexmedetomidine	Saline	Delirium
Youn_2017	Rivastigmine	Usual care	Delirium
Yuefeng_2021	Dexmedetomidine	Usual care	Delirium
Zhang_2020	Dexmedetomidine	Saline	Delirium
Zhang_2023	Dexmedetomidine	Saline	Delirium
Zhao_2020	Dexmedetomidine	Saline	Delirium
Zhou_2022	Propofol	Volatile	Delirium
Zhu_2023	Dexmedetomidine	Propofol	Delirium
