# Supplementary material for: Effectiveness of drug interventions to prevent delirium after surgery for older adults: systematic review and network meta-analysis of randomised controlled trials
Source: BMJ. 2026 Feb 12;392:e085539. doi: 10.1136/bmj-2025-085539 (PMC12895303; doi:10.1136/bmj-2025-085539)
Supplement: Supplementary file 4 — Web appendix: Supplementary file 4 [file lunm085539.ww4.csv]

studyID	Intervention1	Control	Intervention1_cases	Intervention_total	Control_cases	Control_total	Intervention2	Intervention2_cases	Intervention2_total	Intervention3	Intervention3_cases	Intervention3_total	Complication	Complication_count_Int1	Complication_count_Control	Complication_count_Int2	Complication_count_Int3
Greenberg_acetaminophen_2018	Acetaminophen	Placebo	1	70	0	70	NA	NA	NA	NA	NA	NA	adverse events NOS	0	0	NA	NA
He_alprazolam_2024	Alprazolam	Placebo	15	40	13	40	Dexmedetomidine	5	40	NA	NA	NA	hypotension	4	3	1	NA
He_alprazolam_2024	Alprazolam	Placebo	15	40	13	40	Dexmedetomidine	5	40	NA	NA	NA	thromboembolic event	6	7	2	NA
He_alprazolam_2024	Alprazolam	Placebo	15	40	13	40	Dexmedetomidine	5	40	NA	NA	NA	bradycardia	3	2	2	NA
He_alprazolam_2024	Alprazolam	Placebo	15	40	13	40	Dexmedetomidine	5	40	NA	NA	NA	pneumonia	1	2	1	NA
Harmon_aprotinin_2004	Aprotinin	Placebo	1	18	3	18	NA	NA	NA	NA	NA	NA	stroke	0	0	NA	NA
Vlisides_caffeine_2021	Caffeine	Placebo	7	34	14	31	NA	NA	NA	NA	NA	NA	AKI	0	1	NA	NA
Vlisides_caffeine_2021	Caffeine	Placebo	7	34	14	31	NA	NA	NA	NA	NA	NA	AF	1	0	NA	NA
Vlisides_caffeine_2021	Caffeine	Placebo	7	34	14	31	NA	NA	NA	NA	NA	NA	thromboembolic event	1	0	NA	NA
Vlisides_caffeine_2021	Caffeine	Placebo	7	34	14	31	NA	NA	NA	NA	NA	NA	hypoxia	0	0	NA	NA
Vlisides_caffeine_2021	Caffeine	Placebo	7	34	14	31	NA	NA	NA	NA	NA	NA	hypotension	0	1	NA	NA
Vlisides_caffeine_2021	Caffeine	Placebo	7	34	14	31	NA	NA	NA	NA	NA	NA	PONV	4	4	NA	NA
Vlisides_caffeine_2021	Caffeine	Placebo	7	34	14	31	NA	NA	NA	NA	NA	NA	uti	1	1	NA	NA
Vlisides_caffeine_2021	Caffeine	Placebo	7	34	14	31	NA	NA	NA	NA	NA	NA	SVT	1	0	NA	NA
Liu_ciprofol_2024	Ciprofol	Propofol	3	53	7	52	NA	NA	NA	NA	NA	NA	composite	55	58	NA	NA
Liu_ciprofol_2024	Ciprofol	Propofol	3	53	7	52	NA	NA	NA	NA	NA	NA	hypoxia	6	2	NA	NA
Liu_ciprofol_2024	Ciprofol	Propofol	3	53	7	52	NA	NA	NA	NA	NA	NA	hypotension	33	36	NA	NA
Liu_ciprofol_2024	Ciprofol	Propofol	3	53	7	52	NA	NA	NA	NA	NA	NA	thromboembolic event	10	11	NA	NA
Liu_ciprofol_2024	Ciprofol	Propofol	3	53	7	52	NA	NA	NA	NA	NA	NA	bradycardia	5	6	NA	NA
Liu_ciprofol_2024	Ciprofol	Propofol	3	53	7	52	NA	NA	NA	NA	NA	NA	tachycardia	1	3	NA	NA
Huang_dexamethasone_2023	Corticosteroids	Placebo	9	80	21	80	NA	NA	NA	NA	NA	NA	pneumonia	23	28	NA	NA
Huang_dexamethasone_2023	Corticosteroids	Placebo	9	80	21	80	NA	NA	NA	NA	NA	NA	SSI	1	1	NA	NA
Huang_dexamethasone_2023	Corticosteroids	Placebo	9	80	21	80	NA	NA	NA	NA	NA	NA	uti	3	4	NA	NA
Huang_dexamethasone_2023	Corticosteroids	Placebo	9	80	21	80	NA	NA	NA	NA	NA	NA	sepsis	0	2	NA	NA
Huang_dexamethasone_2023	Corticosteroids	Placebo	9	80	21	80	NA	NA	NA	NA	NA	NA	thromboembolic event	21	13	NA	NA
Xiang_methylprednisolone_2022	Corticosteroids	Placebo	9	85	20	86	NA	NA	NA	NA	NA	NA	infection	2	1	NA	NA
Clemmesen_methylprednisolone_2018	Corticosteroids	Placebo	10	60	19	60	NA	NA	NA	NA	NA	NA	infection	23	32	NA	NA
Whitlock_methylprednisolone_2015	Corticosteroids	Placebo	295	3755	289	3752	NA	NA	NA	NA	NA	NA	ACS	486	399	NA	NA
Whitlock_methylprednisolone_2015	Corticosteroids	Placebo	295	3755	289	3752	NA	NA	NA	NA	NA	NA	stroke	71	79	NA	NA
Whitlock_methylprednisolone_2015	Corticosteroids	Placebo	295	3755	289	3752	NA	NA	NA	NA	NA	NA	renal failure	139	160	NA	NA
Whitlock_methylprednisolone_2015	Corticosteroids	Placebo	295	3755	289	3752	NA	NA	NA	NA	NA	NA	respiratory failure	343	375	NA	NA
Whitlock_methylprednisolone_2015	Corticosteroids	Placebo	295	3755	289	3752	NA	NA	NA	NA	NA	NA	AF	821	846	NA	NA
Whitlock_methylprednisolone_2015	Corticosteroids	Placebo	295	3755	289	3752	NA	NA	NA	NA	NA	NA	infection	465	493	NA	NA
Whitlock_methylprednisolone_2015	Corticosteroids	Placebo	295	3755	289	3752	NA	NA	NA	NA	NA	NA	SSI	151	151	NA	NA
Sauer_dexamethasone_2014	Corticosteroids	Placebo	52	367	55	370	NA	NA	NA	NA	NA	NA	stroke	7	2	NA	NA
Mardani_dexamethasone_2013	Corticosteroids	Placebo	4	43	13	50	NA	NA	NA	NA	NA	NA	SSI	1	1	NA	NA
Mardani_dexamethasone_2013	Corticosteroids	Placebo	4	43	13	50	NA	NA	NA	NA	NA	NA	sepsis	0	1	NA	NA
Mardani_dexamethasone_2013	Corticosteroids	Placebo	4	43	13	50	NA	NA	NA	NA	NA	NA	pneumonia	2	0	NA	NA
Mardani_dexamethasone_2013	Corticosteroids	Placebo	4	43	13	50	NA	NA	NA	NA	NA	NA	heart block	2	3	NA	NA
Mardani_dexamethasone_2013	Corticosteroids	Placebo	4	43	13	50	NA	NA	NA	NA	NA	NA	AF	5	11	NA	NA
Mardani_dexamethasone_2013	Corticosteroids	Placebo	4	43	13	50	NA	NA	NA	NA	NA	NA	myocardial infarction	1	0	NA	NA
Mardani_dexamethasone_2013	Corticosteroids	Placebo	4	43	13	50	NA	NA	NA	NA	NA	NA	stroke	1	3	NA	NA
Mardani_dexamethasone_2013	Corticosteroids	Placebo	4	43	13	50	NA	NA	NA	NA	NA	NA	respiratory failure	2	2	NA	NA
Mardani_dexamethasone_2013	Corticosteroids	Placebo	4	43	13	50	NA	NA	NA	NA	NA	NA	AKI	2	3	NA	NA
Mardani_dexamethasone_2013	Corticosteroids	Placebo	4	43	13	50	NA	NA	NA	NA	NA	NA	renal failure	0	0	NA	NA
Mardani_dexamethasone_2013	Corticosteroids	Placebo	4	43	13	50	NA	NA	NA	NA	NA	NA	thromboembolic event	2	1	NA	NA
Kluger_dexamethasone_2021	Corticosteroids	Placebo	6	40	9	39	NA	NA	NA	NA	NA	NA	thromboembolic event	6	4	NA	NA
Kluger_dexamethasone_2021	Corticosteroids	Placebo	6	40	9	39	NA	NA	NA	NA	NA	NA	infection	8	3	NA	NA
Kluger_dexamethasone_2021	Corticosteroids	Placebo	6	40	9	39	NA	NA	NA	NA	NA	NA	SSI	3	0	NA	NA
Kluger_dexamethasone_2021	Corticosteroids	Placebo	6	40	9	39	NA	NA	NA	NA	NA	NA	pneumonia	2	2	NA	NA
Kluger_dexamethasone_2021	Corticosteroids	Placebo	6	40	9	39	NA	NA	NA	NA	NA	NA	uti	3	1	NA	NA
Zhang_dexmedetomidine_2023	Dexmedetomidine	Placebo	2	58	0	59	NA	NA	NA	NA	NA	NA	hypotension	2	1	NA	NA
Zhang_dexmedetomidine_2023	Dexmedetomidine	Placebo	2	58	0	59	NA	NA	NA	NA	NA	NA	thromboembolic event	0	0	NA	NA
Zhang_dexmedetomidine_2023	Dexmedetomidine	Placebo	2	58	0	59	NA	NA	NA	NA	NA	NA	bradycardia	0	0	NA	NA
Zhang_dexmedetomidine_2023	Dexmedetomidine	Placebo	2	58	0	59	NA	NA	NA	NA	NA	NA	tachycardia	1	0	NA	NA
Zhang_dexmedetomidine_2023	Dexmedetomidine	Placebo	2	58	0	59	NA	NA	NA	NA	NA	NA	SSI	0	0	NA	NA
Zhang_dexmedetomidine_2023	Dexmedetomidine	Placebo	2	58	0	59	NA	NA	NA	NA	NA	NA	hypoxia	1	2	NA	NA
Zhang_dexmedetomidine_2023	Dexmedetomidine	Placebo	2	58	0	59	NA	NA	NA	NA	NA	NA	SSI	0	0	NA	NA
Zhang_dexmedetomidine_2023	Dexmedetomidine	Placebo	2	58	0	59	NA	NA	NA	NA	NA	NA	PONV	12	14	NA	NA
Zhu_dexmedetomidine_2023	Dexmedetomidine	Propofol	26	113	13	113	NA	NA	NA	NA	NA	NA	bradycardia	28	20	NA	NA
Zhu_dexmedetomidine_2023	Dexmedetomidine	Propofol	26	113	13	113	NA	NA	NA	NA	NA	NA	tachycardia	1	2	NA	NA
Zhu_dexmedetomidine_2023	Dexmedetomidine	Propofol	26	113	13	113	NA	NA	NA	NA	NA	NA	thromboembolic event	5	1	NA	NA
Zhu_dexmedetomidine_2023	Dexmedetomidine	Propofol	26	113	13	113	NA	NA	NA	NA	NA	NA	hypotension	18	10	NA	NA
Zhu_dexmedetomidine_2023	Dexmedetomidine	Propofol	26	113	13	113	NA	NA	NA	NA	NA	NA	hypoxia	2	3	NA	NA
Zhu_dexmedetomidine_2023	Dexmedetomidine	Propofol	26	113	13	113	NA	NA	NA	NA	NA	NA	PONV	2	6	NA	NA
Zhu_dexmedetomidine_2023	Dexmedetomidine	Propofol	26	113	13	113	NA	NA	NA	NA	NA	NA	pneumonia	0	1	NA	NA
Xie_dexmedetomidine_2023	Dexmedetomidine	Placebo	4	120	12	120	NA	NA	NA	NA	NA	NA	tachycardia	34	29	NA	NA
Xie_dexmedetomidine_2023	Dexmedetomidine	Placebo	4	120	12	120	NA	NA	NA	NA	NA	NA	bradycardia	11	12	NA	NA
Xie_dexmedetomidine_2023	Dexmedetomidine	Placebo	4	120	12	120	NA	NA	NA	NA	NA	NA	hypotension	24	23	NA	NA
Xie_dexmedetomidine_2023	Dexmedetomidine	Placebo	4	120	12	120	NA	NA	NA	NA	NA	NA	thromboembolic event	15	34	NA	NA
Xie_dexmedetomidine_2023	Dexmedetomidine	Placebo	4	120	12	120	NA	NA	NA	NA	NA	NA	hypoxia	3	3	NA	NA
Wu_dexmedetomidine_2023	Dexmedetomidine	Placebo	3	58	7	57	NA	NA	NA	NA	NA	NA	bradycardia	1	6	NA	NA
Wu_dexmedetomidine_2023	Dexmedetomidine	Placebo	3	58	7	57	NA	NA	NA	NA	NA	NA	tachycardia	2	1	NA	NA
Wu_dexmedetomidine_2023	Dexmedetomidine	Placebo	3	58	7	57	NA	NA	NA	NA	NA	NA	hypotension	1	4	NA	NA
Wu_dexmedetomidine_2023	Dexmedetomidine	Placebo	3	58	7	57	NA	NA	NA	NA	NA	NA	thromboembolic event	4	2	NA	NA
Wu_dexmedetomidine_2023	Dexmedetomidine	Placebo	3	58	7	57	NA	NA	NA	NA	NA	NA	SSI	0	0	NA	NA
Wu_dexmedetomidine_2023	Dexmedetomidine	Placebo	3	58	7	57	NA	NA	NA	NA	NA	NA	dizziness	14	11	NA	NA
Wu_dexmedetomidine_2023	Dexmedetomidine	Placebo	3	58	7	57	NA	NA	NA	NA	NA	NA	PONV	12	8	NA	NA
Wu_dexmedetomidine_2023	Dexmedetomidine	Placebo	3	58	7	57	NA	NA	NA	NA	NA	NA	thromboembolic event	2	0	NA	NA
Wu_dexmedetomidine_2023	Dexmedetomidine	Placebo	3	58	7	57	NA	NA	NA	NA	NA	NA	SSI	1	0	NA	NA
Qu_dexmedetomidine_2023	Dexmedetomidine	Placebo	5	188	16	206	NA	NA	NA	NA	NA	NA	SSI	2	3	NA	NA
Qu_dexmedetomidine_2023	Dexmedetomidine	Placebo	5	188	16	206	NA	NA	NA	NA	NA	NA	stroke	0	1	NA	NA
Qu_dexmedetomidine_2023	Dexmedetomidine	Placebo	5	188	16	206	NA	NA	NA	NA	NA	NA	renal failure	3	1	NA	NA
Qu_dexmedetomidine_2023	Dexmedetomidine	Placebo	5	188	16	206	NA	NA	NA	NA	NA	NA	AF	65	83	NA	NA
Preveden_dexmedetomidine_2023	Dexmedetomidine	Propofol	7	60	15	60	NA	NA	NA	NA	NA	NA	AF	16	20	NA	NA
Liu_dexmedetomidine_2023	Dexmedetomidine	Placebo	32	152	36	152	NA	NA	NA	NA	NA	NA	hypotension	42	26	NA	NA
Liu_dexmedetomidine_2023	Dexmedetomidine	Placebo	32	152	36	152	NA	NA	NA	NA	NA	NA	bradycardia	0	0	NA	NA
Liu_dexmedetomidine_2023	Dexmedetomidine	Placebo	32	152	36	152	NA	NA	NA	NA	NA	NA	arrhythmia	0	0	NA	NA
Li_dexmedetomidine_2023	Dexmedetomidine	Placebo	28	130	60	130	NA	NA	NA	NA	NA	NA	thromboembolic event	1	2	NA	NA
Li_dexmedetomidine_2023	Dexmedetomidine	Placebo	28	130	60	130	NA	NA	NA	NA	NA	NA	hypotension	11	9	NA	NA
Li_dexmedetomidine_2023	Dexmedetomidine	Placebo	28	130	60	130	NA	NA	NA	NA	NA	NA	tachycardia	0	1	NA	NA
Li_dexmedetomidine_2023	Dexmedetomidine	Placebo	28	130	60	130	NA	NA	NA	NA	NA	NA	bradycardia	5	3	NA	NA
Li_dexmedetomidine_2023	Dexmedetomidine	Placebo	28	130	60	130	NA	NA	NA	NA	NA	NA	pneumonia	1	3	NA	NA
Li_dexmedetomidine_2023	Dexmedetomidine	Placebo	28	130	60	130	NA	NA	NA	NA	NA	NA	thromboembolic event	1	0	NA	NA
Li_dexmedetomidine_2023	Dexmedetomidine	Placebo	28	130	60	130	NA	NA	NA	NA	NA	NA	infection	9	11	NA	NA
Lai_dexmedetomidine_2023	Dexmedetomidine	Placebo	5	30	4	30	Lidocaine	9	30	NA	NA	NA	hypoxia	11	13	8	NA
Lai_dexmedetomidine_2023	Dexmedetomidine	Placebo	5	30	4	30	Lidocaine	9	30	NA	NA	NA	PONV	7	13	5	NA
Tang_dexmedetomidine_2022	Dexmedetomidine	Placebo	2	40	9	40	Dexmedetomidine	3	40	NA	NA	NA	hypotension	13	8	15	NA
Tang_dexmedetomidine_2022	Dexmedetomidine	Placebo	2	40	9	40	Dexmedetomidine	3	40	NA	NA	NA	bradycardia	10	7	15	NA
Lv_dexmedetomidine_2022	Dexmedetomidine	Placebo	21	163	46	164	NA	NA	NA	NA	NA	NA	hypotension	52	13	NA	NA
Lv_dexmedetomidine_2022	Dexmedetomidine	Placebo	21	163	46	164	NA	NA	NA	NA	NA	NA	bradycardia	16	9	NA	NA
Liu_dexmedetomidine_2021	Dexmedetomidine	Placebo	5	60	8	60	NA	NA	NA	NA	NA	NA	hypotension	3	1	NA	NA
Liu_dexmedetomidine_2021	Dexmedetomidine	Placebo	5	60	8	60	NA	NA	NA	NA	NA	NA	bradycardia	8	4	NA	NA
Liu_dexmedetomidine_2021	Dexmedetomidine	Placebo	5	60	8	60	NA	NA	NA	NA	NA	NA	hypoxia	0	0	NA	NA
Hu_dexmedetomidine_2022	Dexmedetomidine	Placebo	1	20	3	20	Dexmedetomidine+atorvastatin	1	20	NA	NA	NA	arrhythmia	4	7	3	NA
Hu_dexmedetomidine_2022	Dexmedetomidine	Placebo	1	20	3	20	Dexmedetomidine+atorvastatin	1	20	NA	NA	NA	hypoxia	1	2	0	NA
Hu_dexmedetomidine_2022	Dexmedetomidine	Placebo	1	20	3	20	Dexmedetomidine+atorvastatin	1	20	NA	NA	NA	PONV	2	5	1	NA
Xing_dexmedetomidine_2021	Dexmedetomidine	Placebo	2	55	8	55	NA	NA	NA	NA	NA	NA	hypotension	1	1	NA	NA
Xing_dexmedetomidine_2021	Dexmedetomidine	Placebo	2	55	8	55	NA	NA	NA	NA	NA	NA	tachycardia	1	1	NA	NA
Xing_dexmedetomidine_2021	Dexmedetomidine	Placebo	2	55	8	55	NA	NA	NA	NA	NA	NA	gastrointestinal reaction	3	1	NA	NA
Xin_dexmedetomidine_2021	Dexmedetomidine	Placebo	3	30	10	30	NA	NA	NA	NA	NA	NA	bradycardia	6	2	NA	NA
Xin_dexmedetomidine_2021	Dexmedetomidine	Placebo	3	30	10	30	NA	NA	NA	NA	NA	NA	hypotension	4	6	NA	NA
van Norden_dexmedetomidine_2021	Dexmedetomidine	Placebo	5	28	14	32	NA	NA	NA	NA	NA	NA	bradycardia	17	19	NA	NA
van Norden_dexmedetomidine_2021	Dexmedetomidine	Placebo	5	28	14	32	NA	NA	NA	NA	NA	NA	thromboembolic event	14	12	NA	NA
van Norden_dexmedetomidine_2021	Dexmedetomidine	Placebo	5	28	14	32	NA	NA	NA	NA	NA	NA	SUSAR	0	0	NA	NA
Momeni_dexmedetomidine_2021	Dexmedetomidine	Propofol	31	208	33	209	NA	NA	NA	NA	NA	NA	renal failure	1	0	NA	NA
Momeni_dexmedetomidine_2021	Dexmedetomidine	Propofol	31	208	33	209	NA	NA	NA	NA	NA	NA	stroke	6	10	NA	NA
Lu_dexmedetomidine_2021	Dexmedetomidine	Placebo	41	404	43	404	NA	NA	NA	NA	NA	NA	bradycardia	50	32	NA	NA
Lu_dexmedetomidine_2021	Dexmedetomidine	Placebo	41	404	43	404	NA	NA	NA	NA	NA	NA	hypotension	95	103	NA	NA
Lu_dexmedetomidine_2021	Dexmedetomidine	Placebo	41	404	43	404	NA	NA	NA	NA	NA	NA	thromboembolic event	44	52	NA	NA
Lu_dexmedetomidine_2021	Dexmedetomidine	Placebo	41	404	43	404	NA	NA	NA	NA	NA	NA	stroke	0	0	NA	NA
Lu_dexmedetomidine_2021	Dexmedetomidine	Placebo	41	404	43	404	NA	NA	NA	NA	NA	NA	myocardial infarction	0	0	NA	NA
Lu_dexmedetomidine_2021	Dexmedetomidine	Placebo	41	404	43	404	NA	NA	NA	NA	NA	NA	heart failure	0	0	NA	NA
Lu_dexmedetomidine_2021	Dexmedetomidine	Placebo	41	404	43	404	NA	NA	NA	NA	NA	NA	PONV	11	14	NA	NA
Lu_dexmedetomidine_2021	Dexmedetomidine	Placebo	41	404	43	404	NA	NA	NA	NA	NA	NA	PONV	5	3	NA	NA
Likhvantsev_dexmedetomidine_2021	Dexmedetomidine	Placebo	6	87	16	88	NA	NA	NA	NA	NA	NA	myocardial infarction	3	5	NA	NA
Likhvantsev_dexmedetomidine_2021	Dexmedetomidine	Placebo	6	87	16	88	NA	NA	NA	NA	NA	NA	arrhythmia	6	9	NA	NA
Likhvantsev_dexmedetomidine_2021	Dexmedetomidine	Placebo	6	87	16	88	NA	NA	NA	NA	NA	NA	stroke	1	2	NA	NA
Likhvantsev_dexmedetomidine_2021	Dexmedetomidine	Placebo	6	87	16	88	NA	NA	NA	NA	NA	NA	renal failure	4	4	NA	NA
Hu_dexmedetomidine_2021	Dexmedetomidine	Placebo	15	90	32	87	NA	NA	NA	NA	NA	NA	bradycardia	0	0	NA	NA
Hu_dexmedetomidine_2021	Dexmedetomidine	Placebo	15	90	32	87	NA	NA	NA	NA	NA	NA	tachycardia	0	3	NA	NA
Hu_dexmedetomidine_2021	Dexmedetomidine	Placebo	15	90	32	87	NA	NA	NA	NA	NA	NA	hypotension	42	32	NA	NA
Hu_dexmedetomidine_2021	Dexmedetomidine	Placebo	15	90	32	87	NA	NA	NA	NA	NA	NA	thromboembolic event	4	5	NA	NA
Hu_dexmedetomidine_2021	Dexmedetomidine	Placebo	15	90	32	87	NA	NA	NA	NA	NA	NA	PONV	6	8	NA	NA
Hu_dexmedetomidine_2021	Dexmedetomidine	Placebo	15	90	32	87	NA	NA	NA	NA	NA	NA	shivering	4	12	NA	NA
Hong_dexmedetomidine_2021	Dexmedetomidine	Placebo	17	356	26	356	NA	NA	NA	NA	NA	NA	bradycardia	1	1	NA	NA
Hong_dexmedetomidine_2021	Dexmedetomidine	Placebo	17	356	26	356	NA	NA	NA	NA	NA	NA	hypotension	2	3	NA	NA
Hong_dexmedetomidine_2021	Dexmedetomidine	Placebo	17	356	26	356	NA	NA	NA	NA	NA	NA	tachycardia	2	0	NA	NA
Hong_dexmedetomidine_2021	Dexmedetomidine	Placebo	17	356	26	356	NA	NA	NA	NA	NA	NA	thromboembolic event	3	5	NA	NA
Hong_dexmedetomidine_2021	Dexmedetomidine	Placebo	17	356	26	356	NA	NA	NA	NA	NA	NA	hypoxia	1	1	NA	NA
Hong_dexmedetomidine_2021	Dexmedetomidine	Placebo	17	356	26	356	NA	NA	NA	NA	NA	NA	PONV	81	101	NA	NA
Hong_dexmedetomidine_2021	Dexmedetomidine	Placebo	17	356	26	356	NA	NA	NA	NA	NA	NA	stroke	1	3	NA	NA
Hong_dexmedetomidine_2021	Dexmedetomidine	Placebo	17	356	26	356	NA	NA	NA	NA	NA	NA	myocardial infarction	0	2	NA	NA
Hong_dexmedetomidine_2021	Dexmedetomidine	Placebo	17	356	26	356	NA	NA	NA	NA	NA	NA	arrhythmia	1	0	NA	NA
Hong_dexmedetomidine_2021	Dexmedetomidine	Placebo	17	356	26	356	NA	NA	NA	NA	NA	NA	pneumonia	0	1	NA	NA
Hong_dexmedetomidine_2021	Dexmedetomidine	Placebo	17	356	26	356	NA	NA	NA	NA	NA	NA	AKI	0	1	NA	NA
Hong_dexmedetomidine_2021	Dexmedetomidine	Placebo	17	356	26	356	NA	NA	NA	NA	NA	NA	SSI	4	4	NA	NA
Hong_dexmedetomidine_2021	Dexmedetomidine	Placebo	17	356	26	356	NA	NA	NA	NA	NA	NA	uti	0	1	NA	NA
Hong_dexmedetomidine_2021	Dexmedetomidine	Placebo	17	356	26	356	NA	NA	NA	NA	NA	NA	thromboembolic event	3	4	NA	NA
He_dexmedetomidine_2021	Dexmedetomidine	Placebo	2	30	3	30	NA	NA	NA	NA	NA	NA	bradycardia	0	0	NA	NA
He_dexmedetomidine_2021	Dexmedetomidine	Placebo	2	30	3	30	NA	NA	NA	NA	NA	NA	hypotension	1	0	NA	NA
He_dexmedetomidine_2021	Dexmedetomidine	Placebo	2	30	3	30	NA	NA	NA	NA	NA	NA	tachycardia	3	7	NA	NA
He_dexmedetomidine_2021	Dexmedetomidine	Placebo	2	30	3	30	NA	NA	NA	NA	NA	NA	thromboembolic event	1	7	NA	NA
He_dexmedetomidine_2021	Dexmedetomidine	Placebo	2	30	3	30	NA	NA	NA	NA	NA	NA	SSI	3	4	NA	NA
He_dexmedetomidine_2021	Dexmedetomidine	Placebo	2	30	3	30	NA	NA	NA	NA	NA	NA	hypoxia	1	2	NA	NA
Gao_dexmedetomidine_2021	Dexmedetomidine	Placebo	3	20	10	20	NA	NA	NA	NA	NA	NA	SSI	1	2	NA	NA
Gao_dexmedetomidine_2021	Dexmedetomidine	Placebo	3	20	10	20	NA	NA	NA	NA	NA	NA	ventricular arrhythmia	0	0	NA	NA
Gao_dexmedetomidine_2021	Dexmedetomidine	Placebo	3	20	10	20	NA	NA	NA	NA	NA	NA	respiratory	4	5	NA	NA
Gao_dexmedetomidine_2021	Dexmedetomidine	Placebo	3	20	10	20	NA	NA	NA	NA	NA	NA	AKI	1	1	NA	NA
Chen_dexmedetomidine_2021	Dexmedetomidine	Placebo	7	80	14	80	NA	NA	NA	NA	NA	NA	thromboembolic event	4	7	NA	NA
Chen_dexmedetomidine_2021	Dexmedetomidine	Placebo	7	80	14	80	NA	NA	NA	NA	NA	NA	arrhythmia	2	1	NA	NA
Chen_dexmedetomidine_2021	Dexmedetomidine	Placebo	7	80	14	80	NA	NA	NA	NA	NA	NA	pneumonia	1	1	NA	NA
Chen_dexmedetomidine_2021	Dexmedetomidine	Placebo	7	80	14	80	NA	NA	NA	NA	NA	NA	uti	3	1	NA	NA
Chen_dexmedetomidine_2021	Dexmedetomidine	Placebo	7	80	14	80	NA	NA	NA	NA	NA	NA	thromboembolic event	1	0	NA	NA
Beloeil_dexmedetomidine_2021	Dexmedetomidine	Remifentanil	2	157	0	157	NA	NA	NA	NA	NA	NA	hypoxia	110	94	NA	NA
Beloeil_dexmedetomidine_2021	Dexmedetomidine	Remifentanil	2	157	0	157	NA	NA	NA	NA	NA	NA	PONV	37	58	NA	NA
Beloeil_dexmedetomidine_2021	Dexmedetomidine	Remifentanil	2	157	0	157	NA	NA	NA	NA	NA	NA	thromboembolic event	125	117	NA	NA
Beloeil_dexmedetomidine_2021	Dexmedetomidine	Remifentanil	2	157	0	157	NA	NA	NA	NA	NA	NA	hypotension	97	94	NA	NA
Beloeil_dexmedetomidine_2021	Dexmedetomidine	Remifentanil	2	157	0	157	NA	NA	NA	NA	NA	NA	bradycardia	25	9	NA	NA
Beloeil_dexmedetomidine_2021	Dexmedetomidine	Remifentanil	2	157	0	157	NA	NA	NA	NA	NA	NA	SUSAR	5	5	NA	NA
Zhao_dexmedetomidine_0.02_2020	Dexmedetomidine	Placebo	15	108	19	101	Dexmedetomidine	5	105	Dexmedetomidine	5	102	PONV	11	15	10	9
Zhao_dexmedetomidine_0.02_2020	Dexmedetomidine	Placebo	15	108	19	101	Dexmedetomidine	5	105	Dexmedetomidine	5	102	dizziness	1	5	2	4
Zhao_dexmedetomidine_0.02_2020	Dexmedetomidine	Placebo	15	108	19	101	Dexmedetomidine	5	105	Dexmedetomidine	5	102	sedation	3	1	3	6
Zhao_dexmedetomidine_0.02_2020	Dexmedetomidine	Placebo	15	108	19	101	Dexmedetomidine	5	105	Dexmedetomidine	5	102	bradycardia	8	3	8	8
Zhao_dexmedetomidine_0.02_2020	Dexmedetomidine	Placebo	15	108	19	101	Dexmedetomidine	5	105	Dexmedetomidine	5	102	hypotension	15	6	6	7
Zhao_dexmedetomidine_0.02_2020	Dexmedetomidine	Placebo	15	108	19	101	Dexmedetomidine	5	105	Dexmedetomidine	5	102	SSI	0	0	0	0
Zhang_dexmedetomidine_2020	Dexmedetomidine	Placebo	20	116	36	116	NA	NA	NA	NA	NA	NA	tachycardia	9	10	NA	NA
Zhang_dexmedetomidine_2020	Dexmedetomidine	Placebo	20	116	36	116	NA	NA	NA	NA	NA	NA	bradycardia	20	18	NA	NA
Zhang_dexmedetomidine_2020	Dexmedetomidine	Placebo	20	116	36	116	NA	NA	NA	NA	NA	NA	thromboembolic event	22	16	NA	NA
Zhang_dexmedetomidine_2020	Dexmedetomidine	Placebo	20	116	36	116	NA	NA	NA	NA	NA	NA	hypotension	10	8	NA	NA
Turan_dexmedetomidine_2020	Dexmedetomidine	Placebo	67	398	46	396	NA	NA	NA	NA	NA	NA	SAE	21	8	NA	NA
Turan_dexmedetomidine_2020	Dexmedetomidine	Placebo	67	398	46	396	NA	NA	NA	NA	NA	NA	AF	121	134	NA	NA
Turan_dexmedetomidine_2020	Dexmedetomidine	Placebo	67	398	46	396	NA	NA	NA	NA	NA	NA	AKI	41	30	NA	NA
Soh_dexmedetomidine_2020	Dexmedetomidine	Placebo	2	54	7	54	NA	NA	NA	NA	NA	NA	stroke	3	2	NA	NA
Soh_dexmedetomidine_2020	Dexmedetomidine	Placebo	2	54	7	54	NA	NA	NA	NA	NA	NA	AKI	7	17	NA	NA
Soh_dexmedetomidine_2020	Dexmedetomidine	Placebo	2	54	7	54	NA	NA	NA	NA	NA	NA	SSI	0	1	NA	NA
Soh_dexmedetomidine_2020	Dexmedetomidine	Placebo	2	54	7	54	NA	NA	NA	NA	NA	NA	pneumonia	7	6	NA	NA
Soh_dexmedetomidine_2020	Dexmedetomidine	Placebo	2	54	7	54	NA	NA	NA	NA	NA	NA	arrhythmia	12	13	NA	NA
Shokri_dexmedetomidine_2020	Dexmedetomidine	Clonidine	12	144	23	142	NA	NA	NA	NA	NA	NA	bradycardia	3	2	NA	NA
Shokri_dexmedetomidine_2020	Dexmedetomidine	Clonidine	12	144	23	142	NA	NA	NA	NA	NA	NA	PONV	4	6	NA	NA
Shokri_dexmedetomidine_2020	Dexmedetomidine	Clonidine	12	144	23	142	NA	NA	NA	NA	NA	NA	PONV	7	12	NA	NA
Mei_dexmedetomidine_2020	Dexmedetomidine	Propofol	26	207	43	208	NA	NA	NA	NA	NA	NA	composite	18	24	NA	NA
Li_dexmedetomidine_2020	Dexmedetomidine	Placebo	17	309	32	310	NA	NA	NA	NA	NA	NA	stroke	1	0	NA	NA
Li_dexmedetomidine_2020	Dexmedetomidine	Placebo	17	309	32	310	NA	NA	NA	NA	NA	NA	ACS	10	17	NA	NA
Li_dexmedetomidine_2020	Dexmedetomidine	Placebo	17	309	32	310	NA	NA	NA	NA	NA	NA	heart failure	5	1	NA	NA
Li_dexmedetomidine_2020	Dexmedetomidine	Placebo	17	309	32	310	NA	NA	NA	NA	NA	NA	AF	6	6	NA	NA
Li_dexmedetomidine_2020	Dexmedetomidine	Placebo	17	309	32	310	NA	NA	NA	NA	NA	NA	thromboembolic event	1	5	NA	NA
Li_dexmedetomidine_2020	Dexmedetomidine	Placebo	17	309	32	310	NA	NA	NA	NA	NA	NA	pneumonia	1	1	NA	NA
Li_dexmedetomidine_2020	Dexmedetomidine	Placebo	17	309	32	310	NA	NA	NA	NA	NA	NA	respiratory failure	1	1	NA	NA
Li_dexmedetomidine_2020	Dexmedetomidine	Placebo	17	309	32	310	NA	NA	NA	NA	NA	NA	AKI	29	44	NA	NA
Li_dexmedetomidine_2020	Dexmedetomidine	Placebo	17	309	32	310	NA	NA	NA	NA	NA	NA	SSI	2	3	NA	NA
Li_dexmedetomidine_2020	Dexmedetomidine	Placebo	17	309	32	310	NA	NA	NA	NA	NA	NA	sepsis	0	8	NA	NA
Li_dexmedetomidine_2020	Dexmedetomidine	Placebo	17	309	32	310	NA	NA	NA	NA	NA	NA	bradycardia	39	21	NA	NA
Li_dexmedetomidine_2020	Dexmedetomidine	Placebo	17	309	32	310	NA	NA	NA	NA	NA	NA	tachycardia	7	17	NA	NA
Li_dexmedetomidine_2020	Dexmedetomidine	Placebo	17	309	32	310	NA	NA	NA	NA	NA	NA	hypotension	123	117	NA	NA
Li_dexmedetomidine_2020	Dexmedetomidine	Placebo	17	309	32	310	NA	NA	NA	NA	NA	NA	thromboembolic event	37	49	NA	NA
Li_dexmedetomidine_2020	Dexmedetomidine	Placebo	17	309	32	310	NA	NA	NA	NA	NA	NA	PONV	10	23	NA	NA
Lee_dexmedetomidine_2020	Dexmedetomidine	Placebo	9	107	6	108	NA	NA	NA	NA	NA	NA	bradycardia	8	4	NA	NA
Lee_dexmedetomidine_2020	Dexmedetomidine	Placebo	9	107	6	108	NA	NA	NA	NA	NA	NA	hypotension	49	36	NA	NA
Lee_dexmedetomidine_2020	Dexmedetomidine	Placebo	9	107	6	108	NA	NA	NA	NA	NA	NA	infection	13	10	NA	NA
Lee_dexmedetomidine_2020	Dexmedetomidine	Placebo	9	107	6	108	NA	NA	NA	NA	NA	NA	renal failure	3	5	NA	NA
Lee_dexmedetomidine_2020	Dexmedetomidine	Placebo	9	107	6	108	NA	NA	NA	NA	NA	NA	pneumonia	3	3	NA	NA
Lee_dexmedetomidine_2020	Dexmedetomidine	Placebo	9	107	6	108	NA	NA	NA	NA	NA	NA	SSI	1	2	NA	NA
Lee_dexmedetomidine_2020	Dexmedetomidine	Placebo	9	107	6	108	NA	NA	NA	NA	NA	NA	myocardial infarction	0	1	NA	NA
Subramaniam_dexmedetomidine+acetaminophen_2019	Dexmedetomidine	Propofol	2	29	9	30	Dexmedetomidine	8	30	Propofol+acetaminophen	4	31	SSI	0	0	0	0
Subramaniam_dexmedetomidine+acetaminophen_2019	Dexmedetomidine	Propofol	2	29	9	30	Dexmedetomidine	8	30	Propofol+acetaminophen	4	31	stroke	0	0	0	0
Subramaniam_dexmedetomidine+acetaminophen_2019	Dexmedetomidine	Propofol	2	29	9	30	Dexmedetomidine	8	30	Propofol+acetaminophen	4	31	renal failure	0	0	0	0
Subramaniam_dexmedetomidine+acetaminophen_2019	Dexmedetomidine	Propofol	2	29	9	30	Dexmedetomidine	8	30	Propofol+acetaminophen	4	31	AF	6	7	6	8
Subramaniam_dexmedetomidine+acetaminophen_2019	Dexmedetomidine	Propofol	2	29	9	30	Dexmedetomidine	8	30	Propofol+acetaminophen	4	31	pneumonia	0	2	2	0
Kim_dexmedetomidine_2019	Dexmedetomidine	Placebo	15	73	15	70	NA	NA	NA	NA	NA	NA	Clavien Dindo >=2	7	11	NA	NA
Kim_dexmedetomidine_2019	Dexmedetomidine	Placebo	15	73	15	70	NA	NA	NA	NA	NA	NA	PPC (Melbourne scale >=4)	6	6	NA	NA
Mei_dexmedetomidine_2018	Dexmedetomidine	Propofol	11	167	24	169	NA	NA	NA	NA	NA	NA	composite	22	18	NA	NA
Li_dexmedetomidine_2017	Dexmedetomidine	Placebo	7	142	11	143	NA	NA	NA	NA	NA	NA	bradycardia	21	14	NA	NA
Li_dexmedetomidine_2017	Dexmedetomidine	Placebo	7	142	11	143	NA	NA	NA	NA	NA	NA	hypotension	10	10	NA	NA
Li_dexmedetomidine_2017	Dexmedetomidine	Placebo	7	142	11	143	NA	NA	NA	NA	NA	NA	tachycardia	30	48	NA	NA
Deiner_dexmedetomidine_2017	Dexmedetomidine	Placebo	23	189	23	201	NA	NA	NA	NA	NA	NA	SAE	13	9	NA	NA
Deiner_dexmedetomidine_2017	Dexmedetomidine	Placebo	23	189	23	201	NA	NA	NA	NA	NA	NA	bradycardia	82	64	NA	NA
Deiner_dexmedetomidine_2017	Dexmedetomidine	Placebo	23	189	23	201	NA	NA	NA	NA	NA	NA	hypotension	102	95	NA	NA
Deiner_dexmedetomidine_2017	Dexmedetomidine	Placebo	23	189	23	201	NA	NA	NA	NA	NA	NA	thromboembolic event	43	67	NA	NA
Su_dexmedetomidine_2016	Dexmedetomidine	Placebo	32	350	79	350	NA	NA	NA	NA	NA	NA	bradycardia	59	46	NA	NA
Su_dexmedetomidine_2016	Dexmedetomidine	Placebo	32	350	79	350	NA	NA	NA	NA	NA	NA	hypotension	114	92	NA	NA
Su_dexmedetomidine_2016	Dexmedetomidine	Placebo	32	350	79	350	NA	NA	NA	NA	NA	NA	tachycardia	23	48	NA	NA
Su_dexmedetomidine_2016	Dexmedetomidine	Placebo	32	350	79	350	NA	NA	NA	NA	NA	NA	thromboembolic event	34	62	NA	NA
Su_dexmedetomidine_2016	Dexmedetomidine	Placebo	32	350	79	350	NA	NA	NA	NA	NA	NA	hypoxia	24	50	NA	NA
Su_dexmedetomidine_2016	Dexmedetomidine	Placebo	32	350	79	350	NA	NA	NA	NA	NA	NA	myocardial infarction	5	8	NA	NA
Su_dexmedetomidine_2016	Dexmedetomidine	Placebo	32	350	79	350	NA	NA	NA	NA	NA	NA	arrhythmia	11	14	NA	NA
Su_dexmedetomidine_2016	Dexmedetomidine	Placebo	32	350	79	350	NA	NA	NA	NA	NA	NA	pneumonia	7	8	NA	NA
Su_dexmedetomidine_2016	Dexmedetomidine	Placebo	32	350	79	350	NA	NA	NA	NA	NA	NA	stroke	0	3	NA	NA
Su_dexmedetomidine_2016	Dexmedetomidine	Placebo	32	350	79	350	NA	NA	NA	NA	NA	NA	renal failure	4	9	NA	NA
Su_dexmedetomidine_2016	Dexmedetomidine	Placebo	32	350	79	350	NA	NA	NA	NA	NA	NA	SSI	7	5	NA	NA
Su_dexmedetomidine_2016	Dexmedetomidine	Placebo	32	350	79	350	NA	NA	NA	NA	NA	NA	sepsis	3	6	NA	NA
Su_dexmedetomidine_2016	Dexmedetomidine	Placebo	32	350	79	350	NA	NA	NA	NA	NA	NA	uti	6	3	NA	NA
Liu_dexmedetomidine_2016a	Dexmedetomidine	Propofol	0	33	2	34	NA	NA	NA	NA	NA	NA	hypotension	9	11	NA	NA
Liu_dexmedetomidine_2016a	Dexmedetomidine	Propofol	0	33	2	34	NA	NA	NA	NA	NA	NA	bradycardia	5	1	NA	NA
Liu_dexmedetomidine_2016a	Dexmedetomidine	Propofol	0	33	2	34	NA	NA	NA	NA	NA	NA	PONV	3	7	NA	NA
Liu_dexmedetomidine_2016a	Dexmedetomidine	Propofol	0	33	2	34	NA	NA	NA	NA	NA	NA	AF	17	19	NA	NA
Djaiani_dexmedetomidine_2016	Dexmedetomidine	Propofol	16	91	29	92	NA	NA	NA	NA	NA	NA	AF	53	48	NA	NA
Djaiani_dexmedetomidine_2016	Dexmedetomidine	Propofol	16	91	29	92	NA	NA	NA	NA	NA	NA	stroke/TIA	4	3	NA	NA
Djaiani_dexmedetomidine_2016	Dexmedetomidine	Propofol	16	91	29	92	NA	NA	NA	NA	NA	NA	renal failure	0	2	NA	NA
Shehabi_dexmedetomidine_2009	Dexmedetomidine	Morphine	13	154	22	152	NA	NA	NA	NA	NA	NA	bradycardia	25	9	NA	NA
Shehabi_dexmedetomidine_2009	Dexmedetomidine	Morphine	13	154	22	152	NA	NA	NA	NA	NA	NA	hypotension	35	56	NA	NA
Shehabi_dexmedetomidine_2009	Dexmedetomidine	Morphine	13	154	22	152	NA	NA	NA	NA	NA	NA	AF	31	35	NA	NA
Shehabi_dexmedetomidine_2009	Dexmedetomidine	Morphine	13	154	22	152	NA	NA	NA	NA	NA	NA	ventricular arrhythmia	3	5	NA	NA
Shehabi_dexmedetomidine_2009	Dexmedetomidine	Morphine	13	154	22	152	NA	NA	NA	NA	NA	NA	SVT	3	5	NA	NA
Shehabi_dexmedetomidine_2009	Dexmedetomidine	Morphine	13	154	22	152	NA	NA	NA	NA	NA	NA	thromboembolic event	3	3	NA	NA
Shehabi_dexmedetomidine_2009	Dexmedetomidine	Morphine	13	154	22	152	NA	NA	NA	NA	NA	NA	AKI	4	6	NA	NA
Shehabi_dexmedetomidine_2009	Dexmedetomidine	Morphine	13	154	22	152	NA	NA	NA	NA	NA	NA	PONV	21	25	NA	NA
Shehabi_dexmedetomidine_2009	Dexmedetomidine	Morphine	13	154	22	152	NA	NA	NA	NA	NA	NA	infection	4	7	NA	NA
Yang_dexmedetomidine_2015	Dexmedetomidine	Placebo	2	40	5	40	NA	NA	NA	NA	NA	NA	hypotension	0	1	NA	NA
Yang_dexmedetomidine_2015	Dexmedetomidine	Placebo	2	40	5	40	NA	NA	NA	NA	NA	NA	bradycardia	1	0	NA	NA
Yang_dexmedetomidine_2015	Dexmedetomidine	Placebo	2	40	5	40	NA	NA	NA	NA	NA	NA	infection	1	0	NA	NA
Yang_dexmedetomidine_2015	Dexmedetomidine	Placebo	2	40	5	40	NA	NA	NA	NA	NA	NA	respiratory failure	1	0	NA	NA
Park_dexmedetomidine_2014	Dexmedetomidine	Remifentanil	6	67	17	75	NA	NA	NA	NA	NA	NA	bradycardia	10	8	NA	NA
Park_dexmedetomidine_2014	Dexmedetomidine	Remifentanil	6	67	17	75	NA	NA	NA	NA	NA	NA	hypotension	12	22	NA	NA
Park_dexmedetomidine_2014	Dexmedetomidine	Remifentanil	6	67	17	75	NA	NA	NA	NA	NA	NA	AF	5	11	NA	NA
Park_dexmedetomidine_2014	Dexmedetomidine	Remifentanil	6	67	17	75	NA	NA	NA	NA	NA	NA	heart block	0	1	NA	NA
Park_dexmedetomidine_2014	Dexmedetomidine	Remifentanil	6	67	17	75	NA	NA	NA	NA	NA	NA	renal failure	2	1	NA	NA
Park_dexmedetomidine_2014	Dexmedetomidine	Remifentanil	6	67	17	75	NA	NA	NA	NA	NA	NA	stroke	0	2	NA	NA
Park_dexmedetomidine_2014	Dexmedetomidine	Remifentanil	6	67	17	75	NA	NA	NA	NA	NA	NA	pneumonia	0	1	NA	NA
Lu_dexmedetomidine_2023	Dexmedetomidine	Ketamine	9	47	2	47	NA	NA	NA	NA	NA	NA	hypotension	1	0	NA	NA
Lu_dexmedetomidine_2023	Dexmedetomidine	Ketamine	9	47	2	47	NA	NA	NA	NA	NA	NA	PONV	3	2	NA	NA
Lu_dexmedetomidine_2023	Dexmedetomidine	Ketamine	9	47	2	47	NA	NA	NA	NA	NA	NA	SSI	1	1	NA	NA
Lu_dexmedetomidine_2023	Dexmedetomidine	Ketamine	9	47	2	47	NA	NA	NA	NA	NA	NA	dizziness	1	1	NA	NA
Guo_dexmedetomidine_2015	Dexmedetomidine	Placebo	6	78	21	78	NA	NA	NA	NA	NA	NA	PONV	6	16	NA	NA
Guo_dexmedetomidine_2015	Dexmedetomidine	Placebo	6	78	21	78	NA	NA	NA	NA	NA	NA	hypotension	2	1	NA	NA
Guo_dexmedetomidine_2015	Dexmedetomidine	Placebo	6	78	21	78	NA	NA	NA	NA	NA	NA	bradycardia	3	4	NA	NA
Guo_dexmedetomidine_2015	Dexmedetomidine	Placebo	6	78	21	78	NA	NA	NA	NA	NA	NA	SSI	0	0	NA	NA
Wang_dexmedetomidine_2023	Dexmedetomidine	Placebo	47	326	51	326	NA	NA	NA	NA	NA	NA	hypotension	31	39	NA	NA
Wang_dexmedetomidine_2023	Dexmedetomidine	Placebo	47	326	51	326	NA	NA	NA	NA	NA	NA	ventricular arrhythmia	17	15	NA	NA
Wang_dexmedetomidine_2023	Dexmedetomidine	Placebo	47	326	51	326	NA	NA	NA	NA	NA	NA	AKI	11	11	NA	NA
Long_dexmedetomidine_2024	Dexmedetomidine	Placebo	3	39	7	39	NA	NA	NA	NA	NA	NA	hypotension	12	16	NA	NA
Long_dexmedetomidine_2024	Dexmedetomidine	Placebo	3	39	7	39	NA	NA	NA	NA	NA	NA	bradycardia	7	10	NA	NA
Long_dexmedetomidine_2024	Dexmedetomidine	Placebo	3	39	7	39	NA	NA	NA	NA	NA	NA	adverse events NOS	6	2	NA	NA
Choovongkomol_dexmedetomidine_2024	Dexmedetomidine	Placebo	18	100	40	100	NA	NA	NA	NA	NA	NA	myocardial infarction	2	1	NA	NA
Choovongkomol_dexmedetomidine_2024	Dexmedetomidine	Placebo	18	100	40	100	NA	NA	NA	NA	NA	NA	respiratory failure	1	0	NA	NA
Choovongkomol_dexmedetomidine_2024	Dexmedetomidine	Placebo	18	100	40	100	NA	NA	NA	NA	NA	NA	sepsis	1	1	NA	NA
Choovongkomol_dexmedetomidine_2024	Dexmedetomidine	Placebo	18	100	40	100	NA	NA	NA	NA	NA	NA	pneumonia	2	1	NA	NA
Choovongkomol_dexmedetomidine_2024	Dexmedetomidine	Placebo	18	100	40	100	NA	NA	NA	NA	NA	NA	AKI	1	0	NA	NA
Choovongkomol_dexmedetomidine_2024	Dexmedetomidine	Placebo	18	100	40	100	NA	NA	NA	NA	NA	NA	uti	3	7	NA	NA
Choovongkomol_dexmedetomidine_2024	Dexmedetomidine	Placebo	18	100	40	100	NA	NA	NA	NA	NA	NA	heart failure	1	1	NA	NA
Abd Ellatif_dexmedetomidine_2024	Dexmedetomidine	Placebo	1	40	7	40	Ketofol	2	40	NA	NA	NA	hypotension	6	3	3	NA
Abd Ellatif_dexmedetomidine_2024	Dexmedetomidine	Placebo	1	40	7	40	Ketofol	2	40	NA	NA	NA	bradycardia	9	0	0	NA
Abd Ellatif_dexmedetomidine_2024	Dexmedetomidine	Placebo	1	40	7	40	Ketofol	2	40	NA	NA	NA	hallucinations	0	1	4	NA
Huet_dexmedetomidine_2024	Dexmedetomidine	Placebo	20	166	20	167	NA	NA	NA	NA	NA	NA	SVT	74	65	NA	NA
Huet_dexmedetomidine_2024	Dexmedetomidine	Placebo	20	166	20	167	NA	NA	NA	NA	NA	NA	bradycardia	6	1	NA	NA
Huet_dexmedetomidine_2024	Dexmedetomidine	Placebo	20	166	20	167	NA	NA	NA	NA	NA	NA	hypotension	12	1	NA	NA
Huet_dexmedetomidine_2024	Dexmedetomidine	Placebo	20	166	20	167	NA	NA	NA	NA	NA	NA	ventricular arrhythmia	8	13	NA	NA
He_dexmedetomidine_2023	Dexmedetomidine	Placebo	3	30	13	30	NA	NA	NA	NA	NA	NA	hypotension	30	23	NA	NA
He_dexmedetomidine_2023	Dexmedetomidine	Placebo	3	30	13	30	NA	NA	NA	NA	NA	NA	bradycardia	27	20	NA	NA
Aizawa_diazepam+flunitrazepam+pethidine_2002	Diazepam+flunitrazepam+pethidine	Placebo	1	20	7	20	NA	NA	NA	NA	NA	NA	surgical complications NOS	5	6	NA	NA
Marcantonio_donepezil_2011	Donepezil	Placebo	3	7	3	9	NA	NA	NA	NA	NA	NA	SAE	2	0	NA	NA
Marcantonio_donepezil_2011	Donepezil	Placebo	3	7	3	9	NA	NA	NA	NA	NA	NA	dizziness	0	1	NA	NA
Marcantonio_donepezil_2011	Donepezil	Placebo	3	7	3	9	NA	NA	NA	NA	NA	NA	PONV	2	2	NA	NA
Marcantonio_donepezil_2011	Donepezil	Placebo	3	7	3	9	NA	NA	NA	NA	NA	NA	PONV	1	1	NA	NA
Sampson_donepezil_2007	Donepezil	Placebo	2	21	5	15	NA	NA	NA	NA	NA	NA	SAE	0	0	NA	NA
Sampson_donepezil_2007	Donepezil	Placebo	2	21	5	15	NA	NA	NA	NA	NA	NA	PONV	6	6	NA	NA
Sampson_donepezil_2007	Donepezil	Placebo	2	21	5	15	NA	NA	NA	NA	NA	NA	PONV	3	1	NA	NA
Sampson_donepezil_2007	Donepezil	Placebo	2	21	5	15	NA	NA	NA	NA	NA	NA	diarrhoea	3	2	NA	NA
Sampson_donepezil_2007	Donepezil	Placebo	2	21	5	15	NA	NA	NA	NA	NA	NA	insomnia	9	10	NA	NA
Sampson_donepezil_2007	Donepezil	Placebo	2	21	5	15	NA	NA	NA	NA	NA	NA	dizziness	4	1	NA	NA
Sampson_donepezil_2007	Donepezil	Placebo	2	21	5	15	NA	NA	NA	NA	NA	NA	parastheseae	1	1	NA	NA
Sampson_donepezil_2007	Donepezil	Placebo	2	21	5	15	NA	NA	NA	NA	NA	NA	pyrexia	1	1	NA	NA
Leung_gabapentin_2017	Gabapentin	Placebo	84	350	72	347	NA	NA	NA	NA	NA	NA	sedation	2	1	NA	NA
Leung_gabapentin_2017	Gabapentin	Placebo	84	350	72	347	NA	NA	NA	NA	NA	NA	AE (drug related)	10	5	NA	NA
Leung_gabapentin_2017	Gabapentin	Placebo	84	350	72	347	NA	NA	NA	NA	NA	NA	composite	31	44	NA	NA
Leung_gabapentin_2006	Gabapentin	Placebo	0	9	5	12	NA	NA	NA	NA	NA	NA	hypotension	5	1	NA	NA
Khan_haloperidol_2018	Haloperidol	Placebo	15	68	19	67	NA	NA	NA	NA	NA	NA	EPSE	2	8	NA	NA
Khan_haloperidol_2018	Haloperidol	Placebo	15	68	19	67	NA	NA	NA	NA	NA	NA	prolonged QT	3	4	NA	NA
Khan_haloperidol_2018	Haloperidol	Placebo	15	68	19	67	NA	NA	NA	NA	NA	NA	arrhythmia	9	10	NA	NA
Khan_haloperidol_2018	Haloperidol	Placebo	15	68	19	67	NA	NA	NA	NA	NA	NA	thromboembolic event	1	5	NA	NA
Wang_haloperidol_2012	Haloperidol	Placebo	35	229	53	228	NA	NA	NA	NA	NA	NA	arrhythmia	6	5	NA	NA
Wang_haloperidol_2012	Haloperidol	Placebo	35	229	53	228	NA	NA	NA	NA	NA	NA	prolonged QT	4	5	NA	NA
Wang_haloperidol_2012	Haloperidol	Placebo	35	229	53	228	NA	NA	NA	NA	NA	NA	EPSE	0	0	NA	NA
Wang_haloperidol_2012	Haloperidol	Placebo	35	229	53	228	NA	NA	NA	NA	NA	NA	AE (drug related)	1	2	NA	NA
Kalisvaart_haloperidol_2005	Haloperidol	Placebo	32	212	36	218	NA	NA	NA	NA	NA	NA	AE (drug related)	0	0	NA	NA
Kalisvaart_haloperidol_2005	Haloperidol	Placebo	32	212	36	218	NA	NA	NA	NA	NA	NA	sedation	0	0	NA	NA
Kaneko_haloperidol_1999	Haloperidol	Placebo	4	40	13	40	NA	NA	NA	NA	NA	NA	tachycardia	1	0	NA	NA
Kaneko_haloperidol_1999	Haloperidol	Placebo	4	40	13	40	NA	NA	NA	NA	NA	NA	EPSE	0	0	NA	NA
Lin_hydrogen_2022	Hydrogen	Placebo	10	85	17	85	NA	NA	NA	NA	NA	NA	hypoxia	6	2	NA	NA
Lin_hydrogen_2022	Hydrogen	Placebo	10	85	17	85	NA	NA	NA	NA	NA	NA	PONV	4	5	NA	NA
Lin_hydrogen_2022	Hydrogen	Placebo	10	85	17	85	NA	NA	NA	NA	NA	NA	bradycardia	1	0	NA	NA
Lin_hydrogen_2022	Hydrogen	Placebo	10	85	17	85	NA	NA	NA	NA	NA	NA	hypotension	3	2	NA	NA
Lin_hydrogen_2022	Hydrogen	Placebo	10	85	17	85	NA	NA	NA	NA	NA	NA	thromboembolic event	3	2	NA	NA
Huang_insulin_nasal20unit_2023	Insulin (intranasal)	Placebo	9	30	19	30	Insulin (intranasal)	1	30	NA	NA	NA	hypoglycaemia	0	0	0	NA
Huang_insulin_nasal20unit_2021	Insulin (intranasal)	Placebo	5	45	19	45	NA	NA	NA	NA	NA	NA	hypoglycaemia	0	0	NA	NA
Bielza_iron_iv_2021	Iron	Placebo	16	74	17	78	NA	NA	NA	NA	NA	NA	PONV	7	5	NA	NA
Bielza_iron_iv_2021	Iron	Placebo	16	74	17	78	NA	NA	NA	NA	NA	NA	hypotension	7	11	NA	NA
Bielza_iron_iv_2021	Iron	Placebo	16	74	17	78	NA	NA	NA	NA	NA	NA	SAE	0	0	NA	NA
Wittwer_ketamine_2023	Ketamine	Propofol	0	26	1	26	NA	NA	NA	NA	NA	NA	AKI	6	12	NA	NA
Ma_esketamine_2023	Ketamine	Placebo	3	31	4	31	NA	NA	NA	NA	NA	NA	hypotension	9	19	NA	NA
Ma_esketamine_2023	Ketamine	Placebo	3	31	4	31	NA	NA	NA	NA	NA	NA	thromboembolic event	4	4	NA	NA
Ma_esketamine_2023	Ketamine	Placebo	3	31	4	31	NA	NA	NA	NA	NA	NA	tachycardia	0	6	NA	NA
Ma_esketamine_2023	Ketamine	Placebo	3	31	4	31	NA	NA	NA	NA	NA	NA	bradycardia	12	6	NA	NA
Avidan_ketamine_1mg.kg_2017	Ketamine	Placebo	46	223	43	222	Ketamine	39	227	NA	NA	NA	composite	91	82	90	NA
Avidan_ketamine_1mg.kg_2017	Ketamine	Placebo	46	223	43	222	Ketamine	39	227	NA	NA	NA	hallucinations	62	40	45	NA
Avidan_ketamine_1mg.kg_2017	Ketamine	Placebo	46	223	43	222	Ketamine	39	227	NA	NA	NA	AF	15	19	21	NA
Avidan_ketamine_1mg.kg_2017	Ketamine	Placebo	46	223	43	222	Ketamine	39	227	NA	NA	NA	infection	15	18	16	NA
Avidan_ketamine_1mg.kg_2017	Ketamine	Placebo	46	223	43	222	Ketamine	39	227	NA	NA	NA	hypotension	9	11	11	NA
Avidan_ketamine_1mg.kg_2017	Ketamine	Placebo	46	223	43	222	Ketamine	39	227	NA	NA	NA	tachycardia	8	8	8	NA
Avidan_ketamine_1mg.kg_2017	Ketamine	Placebo	46	223	43	222	Ketamine	39	227	NA	NA	NA	thromboembolic event	5	3	1	NA
Avidan_ketamine_1mg.kg_2017	Ketamine	Placebo	46	223	43	222	Ketamine	39	227	NA	NA	NA	PONV	83	92	90	NA
Hudetz_ketamine_2009	Ketamine	Placebo	1	29	9	29	NA	NA	NA	NA	NA	NA	thromboembolic event	3	0	NA	NA
Wang_esketamine_2024	Ketamine	Placebo	18	63	19	57	NA	NA	NA	NA	NA	NA	hypotension	8	12	NA	NA
Wang_esketamine_2024	Ketamine	Placebo	18	63	19	57	NA	NA	NA	NA	NA	NA	PONV	11	19	NA	NA
Wang_esketamine_2024	Ketamine	Placebo	18	63	19	57	NA	NA	NA	NA	NA	NA	hallucinations	6	0	NA	NA
Li_lidocaine_2023	Lidocaine	Placebo	7	53	18	53	NA	NA	NA	NA	NA	NA	hypotension	9	7	NA	NA
Li_lidocaine_2023	Lidocaine	Placebo	7	53	18	53	NA	NA	NA	NA	NA	NA	thromboembolic event	2	8	NA	NA
Li_lidocaine_2023	Lidocaine	Placebo	7	53	18	53	NA	NA	NA	NA	NA	NA	bradycardia	5	3	NA	NA
Li_lidocaine_2023	Lidocaine	Placebo	7	53	18	53	NA	NA	NA	NA	NA	NA	tachycardia	3	10	NA	NA
Li_lidocaine_2023	Lidocaine	Placebo	7	53	18	53	NA	NA	NA	NA	NA	NA	LAST	0	0	NA	NA
Gajniak_lidocaine_2023	Lidocaine	Placebo	1	33	6	37	NA	NA	NA	NA	NA	NA	bradycardia	0	0	NA	NA
Gajniak_lidocaine_2023	Lidocaine	Placebo	1	33	6	37	NA	NA	NA	NA	NA	NA	arrhythmia	0	0	NA	NA
Gajniak_lidocaine_2023	Lidocaine	Placebo	1	33	6	37	NA	NA	NA	NA	NA	NA	sedation	12	16	NA	NA
Gajniak_lidocaine_2023	Lidocaine	Placebo	1	33	6	37	NA	NA	NA	NA	NA	NA	PONV	5	4	NA	NA
Gajniak_lidocaine_2023	Lidocaine	Placebo	1	33	6	37	NA	NA	NA	NA	NA	NA	hypotension	2	7	NA	NA
Gajniak_lidocaine_2023	Lidocaine	Placebo	1	33	6	37	NA	NA	NA	NA	NA	NA	thromboembolic event	2	4	NA	NA
Gajniak_lidocaine_2023	Lidocaine	Placebo	1	33	6	37	NA	NA	NA	NA	NA	NA	dizziness	1	0	NA	NA
Gajniak_lidocaine_2023	Lidocaine	Placebo	1	33	6	37	NA	NA	NA	NA	NA	NA	pneumonia	1	2	NA	NA
Gajniak_lidocaine_2023	Lidocaine	Placebo	1	33	6	37	NA	NA	NA	NA	NA	NA	myocardial infarction	0	0	NA	NA
Kanamori_magnesium_2023	Magnesium	Placebo	2	31	2	33	NA	NA	NA	NA	NA	NA	arrhythmia	0	0	NA	NA
Kanamori_magnesium_2023	Magnesium	Placebo	2	31	2	33	NA	NA	NA	NA	NA	NA	bradycardia	0	0	NA	NA
Kanamori_magnesium_2023	Magnesium	Placebo	2	31	2	33	NA	NA	NA	NA	NA	NA	hypotension	0	0	NA	NA
Kinouchi_ramelteon_2023	Melatonin receptor agonists	Placebo	7	55	4	53	NA	NA	NA	NA	NA	NA	SAE	2	3	NA	NA
Kinouchi_ramelteon_2023	Melatonin receptor agonists	Placebo	7	55	4	53	NA	NA	NA	NA	NA	NA	adverse events NOS	43	40	NA	NA
Mohamed_melatonin_2022	Melatonin receptor agonists	Placebo	10	40	21	40	NA	NA	NA	NA	NA	NA	hypoxia	4	4	NA	NA
Oh_ramelteon_2021	Melatonin receptor agonists	Placebo	3	41	2	39	NA	NA	NA	NA	NA	NA	composite	13	13	NA	NA
Oh_ramelteon_2021	Melatonin receptor agonists	Placebo	3	41	2	39	NA	NA	NA	NA	NA	NA	ventricular arrhythmia	1	0	NA	NA
Oh_ramelteon_2021	Melatonin receptor agonists	Placebo	3	41	2	39	NA	NA	NA	NA	NA	NA	bradycardia	1	0	NA	NA
Oh_ramelteon_2021	Melatonin receptor agonists	Placebo	3	41	2	39	NA	NA	NA	NA	NA	NA	hypotension	2	1	NA	NA
Mahrose_melatonin_2021	Melatonin receptor agonists	Placebo	6	55	15	55	NA	NA	NA	NA	NA	NA	AF	27	29	NA	NA
Mahrose_melatonin_2021	Melatonin receptor agonists	Placebo	6	55	15	55	NA	NA	NA	NA	NA	NA	AKI	2	3	NA	NA
Javaherforooshzadeh_melatonin_2021	Melatonin receptor agonists	Placebo	4	30	11	30	NA	NA	NA	NA	NA	NA	SAE	0	0	NA	NA
Ford_melatonin_2020	Melatonin receptor agonists	Placebo	21	100	21	105	NA	NA	NA	NA	NA	NA	stroke	0	2	NA	NA
Deng_methylene blue_2021	Methylene blue	Placebo	9	124	30	124	NA	NA	NA	NA	NA	NA	PONV	20	18	NA	NA
Deng_methylene blue_2021	Methylene blue	Placebo	9	124	30	124	NA	NA	NA	NA	NA	NA	diarrhoea	2	1	NA	NA
Deng_methylene blue_2021	Methylene blue	Placebo	9	124	30	124	NA	NA	NA	NA	NA	NA	dizziness	11	13	NA	NA
Deng_methylene blue_2021	Methylene blue	Placebo	9	124	30	124	NA	NA	NA	NA	NA	NA	sedation	12	7	NA	NA
Deng_methylene blue_2021	Methylene blue	Placebo	9	124	30	124	NA	NA	NA	NA	NA	NA	abnormal liver enzymes	30	42	NA	NA
Deng_methylene blue_2021	Methylene blue	Placebo	9	124	30	124	NA	NA	NA	NA	NA	NA	AKI	2	2	NA	NA
Deng_methylene blue_2021	Methylene blue	Placebo	9	124	30	124	NA	NA	NA	NA	NA	NA	arrhythmia	0	4	NA	NA
Takazawa_minocycline_2023	Minocycline	Placebo	5	100	3	102	NA	NA	NA	NA	NA	NA	Abnormal blood count	58	66	NA	NA
Takazawa_minocycline_2023	Minocycline	Placebo	5	100	3	102	NA	NA	NA	NA	NA	NA	Electrolyte imbalance	28	31	NA	NA
Takazawa_minocycline_2023	Minocycline	Placebo	5	100	3	102	NA	NA	NA	NA	NA	NA	abnormal liver enzymes	21	22	NA	NA
Takazawa_minocycline_2023	Minocycline	Placebo	5	100	3	102	NA	NA	NA	NA	NA	NA	AKI	13	9	NA	NA
Takazawa_minocycline_2023	Minocycline	Placebo	5	100	3	102	NA	NA	NA	NA	NA	NA	dizziness	16	10	NA	NA
Takazawa_minocycline_2023	Minocycline	Placebo	5	100	3	102	NA	NA	NA	NA	NA	NA	thromboembolic event	8	7	NA	NA
Haller_nitrous oxide_2021	Nitrous oxide	Placebo	0	72	1	68	NA	NA	NA	NA	NA	NA	SAE	7	7	NA	NA
Haller_nitrous oxide_2021	Nitrous oxide	Placebo	0	72	1	68	NA	NA	NA	NA	NA	NA	moderate adverse events NOS	5	5	NA	NA
Haller_nitrous oxide_2021	Nitrous oxide	Placebo	0	72	1	68	NA	NA	NA	NA	NA	NA	mild adverse events NOS	9	4	NA	NA
Haller_nitrous oxide_2021	Nitrous oxide	Placebo	0	72	1	68	NA	NA	NA	NA	NA	NA	infection	0	2	NA	NA
Haller_nitrous oxide_2021	Nitrous oxide	Placebo	0	72	1	68	NA	NA	NA	NA	NA	NA	cardiac	2	4	NA	NA
Leung_nitrous oxide_2006	Nitrous oxide	Placebo	44	105	46	105	NA	NA	NA	NA	NA	NA	adverse events NOS	48	44	NA	NA
Larsen_olanzapine_2010	Olanzapine	Placebo	28	243	82	252	NA	NA	NA	NA	NA	NA	SAE	0	0	NA	NA
Larsen_olanzapine_2010	Olanzapine	Placebo	28	243	82	252	NA	NA	NA	NA	NA	NA	AF	6	3	NA	NA
Larsen_olanzapine_2010	Olanzapine	Placebo	28	243	82	252	NA	NA	NA	NA	NA	NA	arrhythmia	2	1	NA	NA
Larsen_olanzapine_2010	Olanzapine	Placebo	28	243	82	252	NA	NA	NA	NA	NA	NA	heart failure	1	1	NA	NA
Larsen_olanzapine_2010	Olanzapine	Placebo	28	243	82	252	NA	NA	NA	NA	NA	NA	infection	4	4	NA	NA
Mu_parecoxib_2017	Parecoxib	Placebo	19	310	34	310	NA	NA	NA	NA	NA	NA	adverse events NOS	36	38	NA	NA
Mu_parecoxib_2017	Parecoxib	Placebo	19	310	34	310	NA	NA	NA	NA	NA	NA	stroke	0	1	NA	NA
Mu_parecoxib_2017	Parecoxib	Placebo	19	310	34	310	NA	NA	NA	NA	NA	NA	AF	5	0	NA	NA
Mu_parecoxib_2017	Parecoxib	Placebo	19	310	34	310	NA	NA	NA	NA	NA	NA	ACS	3	4	NA	NA
Mu_parecoxib_2017	Parecoxib	Placebo	19	310	34	310	NA	NA	NA	NA	NA	NA	heart failure	1	1	NA	NA
Mu_parecoxib_2017	Parecoxib	Placebo	19	310	34	310	NA	NA	NA	NA	NA	NA	thromboembolic event	19	16	NA	NA
Mu_parecoxib_2017	Parecoxib	Placebo	19	310	34	310	NA	NA	NA	NA	NA	NA	ppc	4	9	NA	NA
Mu_parecoxib_2017	Parecoxib	Placebo	19	310	34	310	NA	NA	NA	NA	NA	NA	infection	4	1	NA	NA
Hongyu_penehyclidine_2019	Penehyclidine	Placebo	16	30	5	30	Atropine	7	30	NA	NA	NA	blurred vision	12	1	6	NA
Hongyu_penehyclidine_2019	Penehyclidine	Placebo	16	30	5	30	Atropine	7	30	NA	NA	NA	dry mouth	16	4	15	NA
Hongyu_penehyclidine_2019	Penehyclidine	Placebo	16	30	5	30	Atropine	7	30	NA	NA	NA	skin flushing	14	2	13	NA
Hongyu_penehyclidine_2019	Penehyclidine	Placebo	16	30	5	30	Atropine	7	30	NA	NA	NA	dizziness	7	4	8	NA
Hongyu_penehyclidine_2019	Penehyclidine	Placebo	16	30	5	30	Atropine	7	30	NA	NA	NA	ppc	5	14	12	NA
Spies_physostigime_2021	Physostigime	Placebo	26	136	20	141	NA	NA	NA	NA	NA	NA	Clavien >=3	38	33	NA	NA
Cao_propofol_TIVA_2023	Propofol	Volatile	50	614	74	614	NA	NA	NA	NA	NA	NA	Clavien Dindo >=2	143	134	NA	NA
Cao_propofol_TIVA_2023	Propofol	Volatile	50	614	74	614	NA	NA	NA	NA	NA	NA	pneumonia	29	23	NA	NA
Cao_propofol_TIVA_2023	Propofol	Volatile	50	614	74	614	NA	NA	NA	NA	NA	NA	arrhythmia	13	9	NA	NA
Cao_propofol_TIVA_2023	Propofol	Volatile	50	614	74	614	NA	NA	NA	NA	NA	NA	ACS	4	2	NA	NA
Cao_propofol_TIVA_2023	Propofol	Volatile	50	614	74	614	NA	NA	NA	NA	NA	NA	stroke	3	3	NA	NA
Cao_propofol_TIVA_2023	Propofol	Volatile	50	614	74	614	NA	NA	NA	NA	NA	NA	AKI	38	36	NA	NA
Cao_propofol_TIVA_2023	Propofol	Volatile	50	614	74	614	NA	NA	NA	NA	NA	NA	SSI	12	18	NA	NA
Cao_propofol_TIVA_2023	Propofol	Volatile	50	614	74	614	NA	NA	NA	NA	NA	NA	uti	8	6	NA	NA
Cao_propofol_TIVA_2023	Propofol	Volatile	50	614	74	614	NA	NA	NA	NA	NA	NA	sepsis	2	1	NA	NA
Cao_propofol_TIVA_2023	Propofol	Volatile	50	614	74	614	NA	NA	NA	NA	NA	NA	thromboembolic event	9	10	NA	NA
Zhou_propofol_TIVA_2022	Propofol	Volatile	14	63	13	62	NA	NA	NA	NA	NA	NA	hypotension	6	6	NA	NA
Zhou_propofol_TIVA_2022	Propofol	Volatile	14	63	13	62	NA	NA	NA	NA	NA	NA	bradycardia	5	4	NA	NA
Zhou_propofol_TIVA_2022	Propofol	Volatile	14	63	13	62	NA	NA	NA	NA	NA	NA	PONV	7	9	NA	NA
Lurati Buse_propofol_TIVA_2012	Propofol	Volatile	29	201	21	184	NA	NA	NA	NA	NA	NA	PONV	81	75	NA	NA
Royse_propofol_TIVA_2011	Propofol	Volatile	7	91	12	91	NA	NA	NA	NA	NA	NA	myocardial infarction	0	0	NA	NA
Royse_propofol_TIVA_2011	Propofol	Volatile	7	91	12	91	NA	NA	NA	NA	NA	NA	AF	37	30	NA	NA
Royse_propofol_TIVA_2011	Propofol	Volatile	7	91	12	91	NA	NA	NA	NA	NA	NA	infection	21	10	NA	NA
Royse_propofol_TIVA_2011	Propofol	Volatile	7	91	12	91	NA	NA	NA	NA	NA	NA	AKI	7	5	NA	NA
Nishikawa_propofol_TIVA_2004	Propofol	Volatile	4	25	0	25	NA	NA	NA	NA	NA	NA	hypotension	1	3	NA	NA
Nishikawa_propofol_TIVA_2004	Propofol	Volatile	4	25	0	25	NA	NA	NA	NA	NA	NA	bradycardia	1	2	NA	NA
Nishikawa_propofol_TIVA_2004	Propofol	Volatile	4	25	0	25	NA	NA	NA	NA	NA	NA	thromboembolic event	3	1	NA	NA
Nishikawa_propofol_TIVA_2004	Propofol	Volatile	4	25	0	25	NA	NA	NA	NA	NA	NA	tachycardia	0	0	NA	NA
Yang_quetiapine_2023	Quetiapine	Placebo	8	57	12	54	NA	NA	NA	NA	NA	NA	PONV	9	7	NA	NA
Yang_quetiapine_2023	Quetiapine	Placebo	8	57	12	54	NA	NA	NA	NA	NA	NA	urinary retention	5	6	NA	NA
Yang_quetiapine_2023	Quetiapine	Placebo	8	57	12	54	NA	NA	NA	NA	NA	NA	EPSE	0	0	NA	NA
Duan_remimazolam_2024	Remimazolam	Propofol	4	53	15	53	NA	NA	NA	NA	NA	NA	hypotension	8	20	NA	NA
Duan_remimazolam_2024	Remimazolam	Propofol	4	53	15	53	NA	NA	NA	NA	NA	NA	bradycardia	3	12	NA	NA
Duan_remimazolam_2024	Remimazolam	Propofol	4	53	15	53	NA	NA	NA	NA	NA	NA	hypoxia	5	6	NA	NA
Duan_remimazolam_2024	Remimazolam	Propofol	4	53	15	53	NA	NA	NA	NA	NA	NA	PONV	5	3	NA	NA
Yang_remimazolam_2023	Remimazolam	Propofol	23	155	19	160	NA	NA	NA	NA	NA	NA	hypotension	25	65	NA	NA
Yang_remimazolam_2023	Remimazolam	Propofol	23	155	19	160	NA	NA	NA	NA	NA	NA	PONV	37	31	NA	NA
Yang_remimazolam_2023	Remimazolam	Propofol	23	155	19	160	NA	NA	NA	NA	NA	NA	hypoxia	24	16	NA	NA
Jeon_remimazolam_2023	Remimazolam	Propofol	0	66	0	66	NA	NA	NA	NA	NA	NA	hypotension	20	37	NA	NA
Jeon_remimazolam_2023	Remimazolam	Propofol	0	66	0	66	NA	NA	NA	NA	NA	NA	sepsis	0	1	NA	NA
Jeon_remimazolam_2023	Remimazolam	Propofol	0	66	0	66	NA	NA	NA	NA	NA	NA	bradycardia	21	29	NA	NA
Jeon_remimazolam_2023	Remimazolam	Propofol	0	66	0	66	NA	NA	NA	NA	NA	NA	tachycardia	16	14	NA	NA
Prakanrattana_risperidone_2007	Risperidone	Placebo	7	63	20	63	NA	NA	NA	NA	NA	NA	renal failure	2	2	NA	NA
Prakanrattana_risperidone_2007	Risperidone	Placebo	7	63	20	63	NA	NA	NA	NA	NA	NA	respiratory failure	2	2	NA	NA
Prakanrattana_risperidone_2007	Risperidone	Placebo	7	63	20	63	NA	NA	NA	NA	NA	NA	arrhythmia	6	6	NA	NA
Prakanrattana_risperidone_2007	Risperidone	Placebo	7	63	20	63	NA	NA	NA	NA	NA	NA	thromboembolic event	2	2	NA	NA
Prakanrattana_risperidone_2007	Risperidone	Placebo	7	63	20	63	NA	NA	NA	NA	NA	NA	heart failure	3	4	NA	NA
Youn_rivastigime_2017	Rivastigime	Placebo	5	31	14	31	NA	NA	NA	NA	NA	NA	pneumonia	0	0	NA	NA
Youn_rivastigime_2017	Rivastigime	Placebo	5	31	14	31	NA	NA	NA	NA	NA	NA	SSI	0	0	NA	NA
Youn_rivastigime_2017	Rivastigime	Placebo	5	31	14	31	NA	NA	NA	NA	NA	NA	EPSE	0	0	NA	NA
Gamberini_rivastigime_2009	Rivastigime	Placebo	18	57	17	56	NA	NA	NA	NA	NA	NA	stroke	1	2	NA	NA
Gamberini_rivastigime_2009	Rivastigime	Placebo	18	57	17	56	NA	NA	NA	NA	NA	NA	seizure	0	1	NA	NA
Gamberini_rivastigime_2009	Rivastigime	Placebo	18	57	17	56	NA	NA	NA	NA	NA	NA	PONV	27	24	NA	NA
Gamberini_rivastigime_2009	Rivastigime	Placebo	18	57	17	56	NA	NA	NA	NA	NA	NA	diarrhoea	7	6	NA	NA
Gamberini_rivastigime_2009	Rivastigime	Placebo	18	57	17	56	NA	NA	NA	NA	NA	NA	AF	22	26	NA	NA
Gamberini_rivastigime_2009	Rivastigime	Placebo	18	57	17	56	NA	NA	NA	NA	NA	NA	arrhythmia	3	3	NA	NA
Xu_rosuvastatin_2021	Rosuvastatin	Placebo	23	410	42	411	NA	NA	NA	NA	NA	NA	abnormal liver enzymes	37	29	NA	NA
Xu_rosuvastatin_2021	Rosuvastatin	Placebo	23	410	42	411	NA	NA	NA	NA	NA	NA	rhabdomyolysis	3	1	NA	NA
Stoppe_selenium_2023	Selenium	Placebo	112	697	127	697	NA	NA	NA	NA	NA	NA	infection	62	58	NA	NA
Stoppe_selenium_2023	Selenium	Placebo	112	697	127	697	NA	NA	NA	NA	NA	NA	SAE	57	60	NA	NA
Stoppe_selenium_2023	Selenium	Placebo	112	697	127	697	NA	NA	NA	NA	NA	NA	AF	0	1	NA	NA
Stoppe_selenium_2023	Selenium	Placebo	112	697	127	697	NA	NA	NA	NA	NA	NA	heart block	2	1	NA	NA
Stoppe_selenium_2023	Selenium	Placebo	112	697	127	697	NA	NA	NA	NA	NA	NA	heart failure	2	6	NA	NA
Stoppe_selenium_2023	Selenium	Placebo	112	697	127	697	NA	NA	NA	NA	NA	NA	myocardial infarction	1	1	NA	NA
Stoppe_selenium_2023	Selenium	Placebo	112	697	127	697	NA	NA	NA	NA	NA	NA	ventricular arrhythmia	5	1	NA	NA
Stoppe_selenium_2023	Selenium	Placebo	112	697	127	697	NA	NA	NA	NA	NA	NA	stroke	3	2	NA	NA
Stoppe_selenium_2023	Selenium	Placebo	112	697	127	697	NA	NA	NA	NA	NA	NA	AKI	6	8	NA	NA
Stoppe_selenium_2023	Selenium	Placebo	112	697	127	697	NA	NA	NA	NA	NA	NA	respiratory failure	2	8	NA	NA
Stoppe_selenium_2023	Selenium	Placebo	112	697	127	697	NA	NA	NA	NA	NA	NA	uti	7	9	NA	NA
Stoppe_selenium_2023	Selenium	Placebo	112	697	127	697	NA	NA	NA	NA	NA	NA	SSI	5	6	NA	NA
Moslemi_thiamine_2020	Thiamine	Placebo	4	48	12	48	NA	NA	NA	NA	NA	NA	AKI	1	4	NA	NA
Moslemi_thiamine_2020	Thiamine	Placebo	4	48	12	48	NA	NA	NA	NA	NA	NA	hypoxia	3	4	NA	NA
Moslemi_thiamine_2020	Thiamine	Placebo	4	48	12	48	NA	NA	NA	NA	NA	NA	infection	13	17	NA	NA
Robinson_tryptophan_2014	Tryptophan	Placebo	61	152	55	149	NA	NA	NA	NA	NA	NA	composite	52	45	NA	NA
Robinson_tryptophan_2014	Tryptophan	Placebo	61	152	55	149	NA	NA	NA	NA	NA	NA	cardiac	3	2	NA	NA
Robinson_tryptophan_2014	Tryptophan	Placebo	61	152	55	149	NA	NA	NA	NA	NA	NA	respiratory	10	10	NA	NA
Robinson_tryptophan_2014	Tryptophan	Placebo	61	152	55	149	NA	NA	NA	NA	NA	NA	renal	1	1	NA	NA
Robinson_tryptophan_2014	Tryptophan	Placebo	61	152	55	149	NA	NA	NA	NA	NA	NA	neurologic	1	3	NA	NA
Robinson_tryptophan_2014	Tryptophan	Placebo	61	152	55	149	NA	NA	NA	NA	NA	NA	infection	21	17	NA	NA
Robinson_tryptophan_2014	Tryptophan	Placebo	61	152	55	149	NA	NA	NA	NA	NA	NA	sepsis	5	1	NA	NA
Robinson_tryptophan_2014	Tryptophan	Placebo	61	152	55	149	NA	NA	NA	NA	NA	NA	thromboembolic event	2	1	NA	NA
Robinson_tryptophan_2014	Tryptophan	Placebo	61	152	55	149	NA	NA	NA	NA	NA	NA	thromboembolic event	9	10	NA	NA
Jiang_volatile_2023	Volatile	Propofol	76	349	63	349	NA	NA	NA	NA	NA	NA	stroke	8	3	NA	NA
Jiang_volatile_2023	Volatile	Propofol	76	349	63	349	NA	NA	NA	NA	NA	NA	respiratory failure	39	35	NA	NA
Jiang_volatile_2023	Volatile	Propofol	76	349	63	349	NA	NA	NA	NA	NA	NA	pneumonia	82	83	NA	NA
Duan_sevoflurane_2023	Volatile	Propofol	35	148	35	148	NA	NA	NA	NA	NA	NA	major complications	22	20	NA	NA
Coburn_xenon_2018	Xenon	Volatile	12	124	18	132	NA	NA	NA	NA	NA	NA	SAE	10	21	NA	NA
Coburn_xenon_2018	Xenon	Volatile	12	124	18	132	NA	NA	NA	NA	NA	NA	adverse events NOS	114	125	NA	NA
Coburn_xenon_2018	Xenon	Volatile	12	124	18	132	NA	NA	NA	NA	NA	NA	hypotension	44	53	NA	NA
Coburn_xenon_2018	Xenon	Volatile	12	124	18	132	NA	NA	NA	NA	NA	NA	pneumonia	0	4	NA	NA
Coburn_xenon_2018	Xenon	Volatile	12	124	18	132	NA	NA	NA	NA	NA	NA	myocardial infarction	1	3	NA	NA
Coburn_xenon_2018	Xenon	Volatile	12	124	18	132	NA	NA	NA	NA	NA	NA	respiratory failure	0	3	NA	NA
Al Tmimi_xenon_2017	Xenon	Propofol	7	25	2	25	NA	NA	NA	NA	NA	NA	pneumonia	1	1	NA	NA
Al Tmimi_xenon_2017	Xenon	Propofol	7	25	2	25	NA	NA	NA	NA	NA	NA	stroke	0	1	NA	NA
Al Tmimi_xenon_2017	Xenon	Propofol	7	25	2	25	NA	NA	NA	NA	NA	NA	AF	4	5	NA	NA
Al Tmimi_xenon_2017	Xenon	Propofol	7	25	2	25	NA	NA	NA	NA	NA	NA	ventricular arrhythmia	1	1	NA	NA
Al Tmimi_xenon_2017	Xenon	Propofol	7	25	2	25	NA	NA	NA	NA	NA	NA	SSI	3	0	NA	NA
Al Tmimi_xenon_2017	Xenon	Propofol	7	25	2	25	NA	NA	NA	NA	NA	NA	AKI	0	0	NA	NA
Al Tmimi_xenon_2015	Xenon	Volatile	2	21	8	21	NA	NA	NA	NA	NA	NA	stroke	1	1	NA	NA
Al Tmimi_xenon_2015	Xenon	Volatile	2	21	8	21	NA	NA	NA	NA	NA	NA	ventricular arrhythmia	0	2	NA	NA
Al Tmimi_xenon_2015	Xenon	Volatile	2	21	8	21	NA	NA	NA	NA	NA	NA	myocardial infarction	0	0	NA	NA
Al Tmimi_xenon_2015	Xenon	Volatile	2	21	8	21	NA	NA	NA	NA	NA	NA	AF	8	7	NA	NA
Al Tmimi_xenon_2015	Xenon	Volatile	2	21	8	21	NA	NA	NA	NA	NA	NA	pneumonia	2	2	NA	NA
Al Tmimi_xenon_2015	Xenon	Volatile	2	21	8	21	NA	NA	NA	NA	NA	NA	sepsis	2	6	NA	NA
Al Tmimi_xenon_2015	Xenon	Volatile	2	21	8	21	NA	NA	NA	NA	NA	NA	AKI	1	1	NA	NA
Al Tmimi_xenon_2015	Xenon	Volatile	2	21	8	21	NA	NA	NA	NA	NA	NA	renal failure	0	0	NA	NA
Al Tmimi_xenon_2020	Xenon	Volatile	41	96	37	94	NA	NA	NA	NA	NA	NA	SSI	1	1	NA	NA
Al Tmimi_xenon_2020	Xenon	Volatile	41	96	37	94	NA	NA	NA	NA	NA	NA	pneumonia	8	12	NA	NA
Al Tmimi_xenon_2020	Xenon	Volatile	41	96	37	94	NA	NA	NA	NA	NA	NA	sepsis	3	1	NA	NA
Al Tmimi_xenon_2020	Xenon	Volatile	41	96	37	94	NA	NA	NA	NA	NA	NA	AKI	22	17	NA	NA
Al Tmimi_xenon_2020	Xenon	Volatile	41	96	37	94	NA	NA	NA	NA	NA	NA	seizure	3	1	NA	NA
Al Tmimi_xenon_2020	Xenon	Volatile	41	96	37	94	NA	NA	NA	NA	NA	NA	stroke	5	0	NA	NA
