# Supplementary material for: Effectiveness of drug interventions to prevent delirium after surgery for older adults: systematic review and network meta-analysis of randomised controlled trials
Source: BMJ. 2026 Feb 12;392:e085539. doi: 10.1136/bmj-2025-085539 (PMC12895303; doi:10.1136/bmj-2025-085539)
Supplement: Supplementary file 5 — Web appendix: Supplementary file 5 [file lunm085539.ww5.csv]

Acetaminophen	2.023 (0.058, 70.379)	10.347 (0.154, 694.714)	2.000 (0.049, 81.337)	9.667 (0.253, 369.999)	8.717 (0.200, 380.505)	2.325 (0.074, 72.959)	5.625 (0.192, 165.075)	9.468 (0.214, 419.389)	6.400 (0.223, 183.424)	8.861 (0.142, 551.146)	11.941 (0.313, 455.274)	31.134 (0.505, 1918.310)	5.954 (0.151, 234.581)	7.838 (0.222, 276.414)	7.681 (0.207, 284.861)	3.247 (0.100, 105.710)	4.925 (0.166, 146.511)	12.716 (0.325, 497.552)	5.706 (0.159, 204.547)	21.839 (0.663, 719.387)	3.074 (0.087, 108.332)	5.212 (0.177, 153.439)	9.314 (0.205, 423.012)	5.296 (0.166, 169.169)	2.847 (0.051, 159.190)	5.388 (0.185, 157.244)	12.410 (0.350, 439.396)	1.716 (0.055, 53.844)	1.752 (0.040, 76.096)	3.487 (0.099, 122.303)	3.106 (0.044, 219.247)	3.646 (0.110, 121.304)	11.272 (0.337, 376.908)	6.223 (0.176, 219.752)	8.190 (0.268, 250.686)	0.533 (0.013, 21.079)	2.128 (0.062, 73.025)	3.043 (0.107, 86.756)	3.363 (0.115, 98.366)	9.226 (0.240, 354.249)	5.325 (0.143, 197.730)	3.275 (0.091, 117.778)	4.967 (0.151, 162.894)	11.324 (0.308, 416.297)	6.140 (0.197, 191.847)	5.828 (0.173, 196.409)	3.542 (0.108, 115.966)	11.158 (0.280, 443.945)	2.656 (0.080, 88.712)
0.494 (0.014, 17.200)	Alprazolam	5.115 (0.311, 84.243)	0.989 (0.138, 7.092)	4.779 (0.749, 30.502)	4.309 (0.531, 34.977)	1.149 (0.278, 4.747)	2.781 (0.794, 9.736)	4.680 (0.558, 39.248)	3.164 (0.976, 10.250)	4.381 (0.299, 64.129)	5.903 (0.939, 37.096)	15.391 (1.065, 222.405)	2.943 (0.436, 19.874)	3.875 (0.717, 20.930)	3.797 (0.633, 22.762)	1.605 (0.354, 7.272)	2.435 (0.671, 8.834)	6.286 (0.944, 41.850)	2.821 (0.504, 15.771)	10.796 (2.320, 50.234)	1.520 (0.282, 8.197)	2.576 (0.732, 9.073)	4.604 (0.526, 40.302)	2.618 (0.605, 11.319)	1.407 (0.113, 17.463)	2.664 (0.773, 9.181)	6.135 (1.126, 33.425)	0.848 (0.205, 3.503)	0.866 (0.107, 7.010)	1.724 (0.325, 9.128)	1.535 (0.087, 27.110)	1.803 (0.379, 8.577)	5.572 (1.158, 26.819)	3.076 (0.568, 16.665)	4.049 (1.036, 15.816)	0.263 (0.039, 1.793)	1.052 (0.206, 5.360)	1.504 (0.466, 4.859)	1.662 (0.484, 5.710)	4.561 (0.715, 29.076)	2.633 (0.438, 15.816)	1.619 (0.290, 9.038)	2.455 (0.538, 11.217)	5.598 (0.951, 32.963)	3.036 (0.739, 12.473)	2.881 (0.588, 14.109)	1.751 (0.381, 8.037)	5.516 (0.802, 37.947)	1.313 (0.274, 6.303)
0.097 (0.001, 6.490)	0.195 (0.012, 3.220)	Aprotinin	0.193 (0.010, 3.870)	0.934 (0.050, 17.348)	0.843 (0.039, 18.401)	0.225 (0.016, 3.243)	0.544 (0.041, 7.193)	0.915 (0.041, 20.348)	0.619 (0.048, 7.934)	0.856 (0.026, 28.606)	1.154 (0.062, 21.325)	3.009 (0.091, 99.385)	0.575 (0.030, 11.077)	0.758 (0.045, 12.691)	0.742 (0.042, 13.251)	0.314 (0.021, 4.749)	0.476 (0.035, 6.410)	1.229 (0.064, 23.455)	0.551 (0.032, 9.433)	2.111 (0.137, 32.424)	0.297 (0.018, 4.973)	0.504 (0.038, 6.692)	0.900 (0.039, 20.639)	0.512 (0.035, 7.559)	0.275 (0.009, 8.102)	0.521 (0.040, 6.839)	1.199 (0.071, 20.196)	0.166 (0.011, 2.394)	0.169 (0.008, 3.676)	0.337 (0.020, 5.608)	0.300 (0.008, 11.627)	0.352 (0.023, 5.483)	1.089 (0.070, 17.059)	0.601 (0.036, 10.093)	0.792 (0.057, 11.063)	0.051 (0.003, 0.996)	0.206 (0.013, 3.328)	0.294 (0.023, 3.746)	0.325 (0.025, 4.282)	0.892 (0.048, 16.623)	0.515 (0.029, 9.201)	0.316 (0.018, 5.436)	0.480 (0.031, 7.333)	1.094 (0.062, 19.321)	0.593 (0.041, 8.517)	0.563 (0.036, 8.908)	0.342 (0.022, 5.218)	1.078 (0.055, 21.012)	0.257 (0.016, 4.014)
0.500 (0.012, 20.338)	1.012 (0.141, 7.257)	5.174 (0.258, 103.606)	Atropine	4.834 (0.570, 40.985)	4.359 (0.414, 45.911)	1.163 (0.196, 6.878)	2.813 (0.543, 14.560)	4.734 (0.439, 51.055)	3.200 (0.649, 15.770)	4.431 (0.247, 79.615)	5.971 (0.709, 50.285)	15.569 (0.878, 275.972)	2.977 (0.334, 26.509)	3.920 (0.533, 28.804)	3.840 (0.478, 30.846)	1.623 (0.256, 10.307)	2.463 (0.463, 13.105)	6.359 (0.723, 55.958)	2.853 (0.377, 21.589)	10.921 (1.683, 70.852)	1.537 (0.209, 11.283)	2.606 (0.500, 13.580)	4.658 (0.415, 52.258)	2.648 (0.432, 16.213)	1.424 (0.092, 21.918)	2.694 (0.527, 13.787)	6.206 (0.838, 45.934)	0.858 (0.145, 5.076)	0.876 (0.084, 9.154)	1.744 (0.240, 12.692)	1.553 (0.072, 33.348)	1.823 (0.276, 12.052)	5.636 (0.845, 37.607)	3.112 (0.422, 22.922)	4.095 (0.727, 23.078)	0.266 (0.063, 1.134)	1.064 (0.152, 7.445)	1.522 (0.312, 7.414)	1.681 (0.327, 8.648)	4.614 (0.541, 39.323)	2.663 (0.331, 21.426)	1.637 (0.215, 12.462)	2.484 (0.386, 15.984)	5.662 (0.716, 44.782)	3.071 (0.523, 18.013)	2.915 (0.431, 19.725)	1.771 (0.276, 11.363)	5.580 (0.617, 50.496)	1.328 (0.200, 8.843)
0.103 (0.003, 3.960)	0.209 (0.033, 1.336)	1.070 (0.058, 19.876)	0.207 (0.024, 1.754)	Caffeine	0.902 (0.094, 8.622)	0.241 (0.046, 1.249)	0.582 (0.130, 2.614)	0.979 (0.100, 9.597)	0.662 (0.156, 2.817)	0.917 (0.055, 15.231)	1.235 (0.163, 9.343)	3.221 (0.197, 52.768)	0.616 (0.077, 4.940)	0.811 (0.124, 5.310)	0.795 (0.110, 5.717)	0.336 (0.060, 1.882)	0.510 (0.110, 2.359)	1.316 (0.166, 10.421)	0.590 (0.087, 3.987)	2.259 (0.394, 12.957)	0.318 (0.049, 2.080)	0.539 (0.119, 2.439)	0.964 (0.094, 9.839)	0.548 (0.102, 2.952)	0.294 (0.021, 4.174)	0.557 (0.126, 2.472)	1.284 (0.195, 8.472)	0.178 (0.034, 0.922)	0.181 (0.019, 1.719)	0.361 (0.056, 2.339)	0.321 (0.016, 6.409)	0.377 (0.064, 2.206)	1.166 (0.197, 6.890)	0.644 (0.098, 4.227)	0.847 (0.172, 4.175)	0.055 (0.007, 0.445)	0.220 (0.035, 1.368)	0.315 (0.075, 1.323)	0.348 (0.078, 1.551)	0.954 (0.125, 7.311)	0.551 (0.076, 3.971)	0.339 (0.050, 2.303)	0.514 (0.090, 2.921)	1.171 (0.165, 8.292)	0.635 (0.123, 3.269)	0.603 (0.100, 3.617)	0.366 (0.065, 2.076)	1.154 (0.141, 9.417)	0.275 (0.047, 1.620)
0.115 (0.003, 5.007)	0.232 (0.029, 1.883)	1.187 (0.054, 25.922)	0.229 (0.022, 2.416)	1.109 (0.116, 10.602)	Ciprofol	0.267 (0.040, 1.794)	0.645 (0.107, 3.894)	1.086 (0.090, 13.054)	0.734 (0.130, 4.157)	1.016 (0.052, 19.918)	1.370 (0.146, 12.825)	3.572 (0.184, 69.290)	0.683 (0.068, 6.839)	0.899 (0.108, 7.511)	0.881 (0.097, 8.002)	0.372 (0.051, 2.713)	0.565 (0.091, 3.491)	1.459 (0.148, 14.375)	0.655 (0.076, 5.620)	2.505 (0.337, 18.625)	0.353 (0.042, 2.943)	0.598 (0.100, 3.574)	1.068 (0.086, 13.304)	0.607 (0.087, 4.263)	0.327 (0.019, 5.528)	0.618 (0.104, 3.684)	1.424 (0.169, 11.972)	0.197 (0.030, 1.302)	0.201 (0.017, 2.344)	0.400 (0.049, 3.261)	0.356 (0.015, 8.242)	0.418 (0.055, 3.164)	1.293 (0.169, 9.867)	0.714 (0.085, 5.977)	0.939 (0.144, 6.129)	0.061 (0.006, 0.616)	0.244 (0.031, 1.947)	0.349 (0.061, 1.993)	0.386 (0.071, 2.094)	1.058 (0.115, 9.735)	0.611 (0.067, 5.558)	0.376 (0.044, 3.194)	0.570 (0.084, 3.845)	1.299 (0.145, 11.628)	0.704 (0.104, 4.769)	0.669 (0.086, 5.170)	0.406 (0.055, 2.989)	1.280 (0.126, 13.018)	0.305 (0.040, 2.320)
0.430 (0.014, 13.499)	0.870 (0.211, 3.594)	4.450 (0.308, 64.238)	0.860 (0.145, 5.090)	4.158 (0.801, 21.596)	3.750 (0.557, 25.222)	Clonidine	2.419 (0.963, 6.078)	4.072 (0.580, 28.606)	2.753 (1.230, 6.161)	3.811 (0.299, 48.570)	5.136 (1.010, 26.123)	13.391 (1.065, 168.443)	2.561 (0.463, 14.165)	3.372 (0.785, 14.475)	3.304 (0.683, 15.984)	1.396 (0.400, 4.871)	2.118 (0.804, 5.581)	5.470 (1.005, 29.761)	2.454 (0.549, 10.965)	9.393 (2.608, 33.832)	1.322 (0.309, 5.668)	2.242 (0.888, 5.659)	4.006 (0.545, 29.471)	2.278 (0.692, 7.497)	1.224 (0.114, 13.109)	2.318 (0.972, 5.525)	5.338 (1.231, 23.145)	0.738 (0.274, 1.991)	0.754 (0.112, 5.093)	1.500 (0.359, 6.270)	1.336 (0.086, 20.701)	1.568 (0.424, 5.803)	4.848 (1.293, 18.181)	2.677 (0.621, 11.531)	3.523 (1.214, 10.222)	0.229 (0.041, 1.280)	0.915 (0.228, 3.671)	1.309 (0.584, 2.936)	1.446 (0.601, 3.481)	3.969 (0.770, 20.459)	2.291 (0.472, 11.109)	1.408 (0.317, 6.259)	2.136 (0.614, 7.437)	4.871 (1.027, 23.090)	2.641 (0.854, 8.170)	2.507 (0.655, 9.596)	1.523 (0.430, 5.398)	4.799 (0.850, 27.107)	1.143 (0.306, 4.271)
0.178 (0.006, 5.218)	0.360 (0.103, 1.259)	1.840 (0.139, 24.339)	0.356 (0.069, 1.841)	1.719 (0.383, 7.721)	1.550 (0.257, 9.353)	0.413 (0.165, 1.038)	Corticosteroids	1.683 (0.270, 10.476)	1.138 (0.703, 1.841)	1.575 (0.135, 18.366)	2.123 (0.477, 9.445)	5.535 (0.482, 63.504)	1.059 (0.220, 5.094)	1.394 (0.383, 5.066)	1.365 (0.329, 5.673)	0.577 (0.202, 1.651)	0.876 (0.437, 1.754)	2.261 (0.478, 10.703)	1.014 (0.267, 3.857)	3.883 (1.307, 11.531)	0.547 (0.151, 1.983)	0.927 (0.487, 1.762)	1.656 (0.253, 10.848)	0.941 (0.351, 2.523)	0.506 (0.052, 4.911)	0.958 (0.529, 1.736)	2.206 (0.600, 8.111)	0.305 (0.122, 0.766)	0.312 (0.052, 1.860)	0.620 (0.173, 2.221)	0.552 (0.038, 7.920)	0.648 (0.212, 1.987)	2.004 (0.644, 6.240)	1.106 (0.303, 4.037)	1.456 (0.639, 3.317)	0.095 (0.019, 0.461)	0.378 (0.112, 1.273)	0.541 (0.348, 0.842)	0.598 (0.325, 1.098)	1.640 (0.362, 7.425)	0.947 (0.227, 3.944)	0.582 (0.152, 2.233)	0.883 (0.302, 2.586)	2.013 (0.496, 8.177)	1.092 (0.442, 2.697)	1.036 (0.325, 3.304)	0.630 (0.216, 1.835)	1.984 (0.403, 9.765)	0.472 (0.152, 1.465)
0.106 (0.002, 4.679)	0.214 (0.025, 1.792)	1.093 (0.049, 24.303)	0.211 (0.020, 2.278)	1.021 (0.104, 10.005)	0.921 (0.077, 11.067)	0.246 (0.035, 1.725)	0.594 (0.095, 3.698)	Cyproheptadine	0.676 (0.114, 4.025)	0.936 (0.047, 18.748)	1.261 (0.130, 12.280)	3.288 (0.166, 65.014)	0.629 (0.061, 6.451)	0.828 (0.097, 7.099)	0.811 (0.087, 7.556)	0.343 (0.046, 2.569)	0.520 (0.082, 3.319)	1.343 (0.132, 13.629)	0.603 (0.068, 5.311)	2.307 (0.302, 17.632)	0.325 (0.038, 2.781)	0.550 (0.088, 3.446)	0.984 (0.077, 12.556)	0.559 (0.077, 4.054)	0.301 (0.017, 5.192)	0.569 (0.092, 3.505)	1.311 (0.152, 11.316)	0.181 (0.026, 1.273)	0.185 (0.016, 2.208)	0.368 (0.043, 3.131)	0.328 (0.014, 7.805)	0.385 (0.050, 2.994)	1.191 (0.152, 9.337)	0.657 (0.076, 5.649)	0.865 (0.129, 5.813)	0.056 (0.005, 0.581)	0.225 (0.027, 1.842)	0.321 (0.055, 1.895)	0.355 (0.057, 2.197)	0.974 (0.099, 9.597)	0.562 (0.060, 5.248)	0.346 (0.039, 3.064)	0.525 (0.069, 3.980)	1.196 (0.130, 10.981)	0.649 (0.093, 4.520)	0.616 (0.077, 4.892)	0.374 (0.049, 2.830)	1.179 (0.113, 12.278)	0.281 (0.036, 2.196)
0.156 (0.005, 4.479)	0.316 (0.098, 1.024)	1.617 (0.126, 20.737)	0.312 (0.063, 1.540)	1.510 (0.355, 6.428)	1.362 (0.241, 7.714)	0.363 (0.162, 0.813)	0.879 (0.543, 1.422)	1.479 (0.248, 8.809)	Dexmedetomidine	1.385 (0.123, 15.552)	1.866 (0.454, 7.665)	4.865 (0.438, 54.006)	0.930 (0.204, 4.251)	1.225 (0.359, 4.179)	1.200 (0.306, 4.709)	0.507 (0.192, 1.340)	0.770 (0.437, 1.356)	1.987 (0.443, 8.907)	0.892 (0.249, 3.188)	3.412 (1.240, 9.392)	0.480 (0.141, 1.636)	0.814 (0.501, 1.323)	1.455 (0.233, 9.098)	0.827 (0.339, 2.018)	0.445 (0.048, 4.165)	0.842 (0.544, 1.303)	1.939 (0.562, 6.694)	0.268 (0.120, 0.600)	0.274 (0.048, 1.563)	0.545 (0.167, 1.776)	0.485 (0.035, 6.663)	0.570 (0.200, 1.622)	1.761 (0.608, 5.100)	0.972 (0.284, 3.331)	1.280 (0.623, 2.628)	0.083 (0.018, 0.384)	0.333 (0.106, 1.046)	0.475 (0.393, 0.575)	0.525 (0.359, 0.769)	1.442 (0.344, 6.038)	0.832 (0.212, 3.274)	0.512 (0.146, 1.795)	0.776 (0.296, 2.036)	1.769 (0.462, 6.780)	0.959 (0.426, 2.160)	0.911 (0.307, 2.704)	0.553 (0.205, 1.492)	1.744 (0.373, 8.156)	0.415 (0.144, 1.197)
0.113 (0.002, 7.020)	0.228 (0.016, 3.342)	1.168 (0.035, 39.001)	0.226 (0.013, 4.055)	1.091 (0.066, 18.125)	0.984 (0.050, 19.277)	0.262 (0.021, 3.343)	0.635 (0.054, 7.400)	1.068 (0.053, 21.402)	0.722 (0.064, 8.112)	Dexmedetomidine+atorvastatin	1.348 (0.082, 22.189)	3.513 (0.117, 105.805)	0.672 (0.039, 11.588)	0.885 (0.059, 13.202)	0.867 (0.054, 13.823)	0.366 (0.027, 4.918)	0.556 (0.047, 6.600)	1.435 (0.084, 24.520)	0.644 (0.042, 9.821)	2.465 (0.181, 33.602)	0.347 (0.023, 5.174)	0.588 (0.050, 6.879)	1.051 (0.051, 21.713)	0.598 (0.046, 7.812)	0.321 (0.012, 8.598)	0.608 (0.053, 7.033)	1.400 (0.093, 21.014)	0.194 (0.015, 2.468)	0.198 (0.010, 3.863)	0.393 (0.027, 5.809)	0.350 (0.010, 12.391)	0.411 (0.030, 5.685)	1.272 (0.091, 17.694)	0.702 (0.047, 10.500)	0.924 (0.075, 11.414)	0.060 (0.003, 1.043)	0.240 (0.017, 3.457)	0.343 (0.031, 3.846)	0.379 (0.033, 4.387)	1.041 (0.063, 17.305)	0.601 (0.038, 9.597)	0.370 (0.024, 5.638)	0.561 (0.042, 7.569)	1.278 (0.081, 20.144)	0.693 (0.055, 8.799)	0.658 (0.047, 9.244)	0.400 (0.030, 5.406)	1.259 (0.072, 21.992)	0.300 (0.022, 4.163)
0.084 (0.002, 3.193)	0.169 (0.027, 1.065)	0.866 (0.047, 16.011)	0.167 (0.020, 1.410)	0.810 (0.107, 6.123)	0.730 (0.078, 6.835)	0.195 (0.038, 0.990)	0.471 (0.106, 2.096)	0.793 (0.081, 7.720)	0.536 (0.130, 2.202)	0.742 (0.045, 12.218)	Dexmedetomidine (tracheal)	2.607 (0.160, 42.496)	0.499 (0.063, 3.971)	0.656 (0.101, 4.265)	0.643 (0.090, 4.594)	0.272 (0.049, 1.510)	0.412 (0.090, 1.890)	1.065 (0.136, 8.362)	0.478 (0.071, 3.203)	1.829 (0.322, 10.402)	0.257 (0.040, 1.671)	0.436 (0.098, 1.944)	0.780 (0.077, 7.891)	0.443 (0.083, 2.357)	0.238 (0.017, 3.360)	0.451 (0.103, 1.980)	1.039 (0.159, 6.806)	0.144 (0.028, 0.731)	0.147 (0.016, 1.382)	0.292 (0.046, 1.842)	0.260 (0.013, 5.101)	0.305 (0.053, 1.772)	0.944 (0.161, 5.532)	0.521 (0.080, 3.395)	0.686 (0.140, 3.349)	0.045 (0.006, 0.358)	0.178 (0.029, 1.099)	0.255 (0.061, 1.060)	0.282 (0.065, 1.217)	0.773 (0.103, 5.778)	0.446 (0.062, 3.191)	0.274 (0.041, 1.815)	0.416 (0.075, 2.301)	0.948 (0.135, 6.663)	0.514 (0.101, 2.623)	0.488 (0.082, 2.905)	0.297 (0.053, 1.667)	0.934 (0.115, 7.571)	0.222 (0.038, 1.301)
0.032 (0.001, 1.979)	0.065 (0.004, 0.939)	0.332 (0.010, 10.977)	0.064 (0.004, 1.139)	0.310 (0.019, 5.087)	0.280 (0.014, 5.433)	0.075 (0.006, 0.939)	0.181 (0.016, 2.073)	0.304 (0.015, 6.012)	0.206 (0.019, 2.282)	0.285 (0.009, 8.571)	0.384 (0.024, 6.251)	Diazepam+flunitrazepam+pethidine	0.191 (0.011, 3.253)	0.252 (0.017, 3.703)	0.247 (0.016, 3.879)	0.104 (0.008, 1.379)	0.158 (0.014, 1.849)	0.408 (0.024, 6.885)	0.183 (0.012, 2.755)	0.701 (0.052, 9.421)	0.099 (0.007, 1.451)	0.167 (0.015, 1.929)	0.299 (0.015, 6.105)	0.170 (0.013, 2.192)	0.091 (0.003, 2.418)	0.173 (0.015, 1.970)	0.399 (0.027, 5.895)	0.055 (0.004, 0.693)	0.056 (0.003, 1.085)	0.112 (0.008, 1.636)	0.100 (0.003, 3.499)	0.117 (0.009, 1.594)	0.362 (0.026, 4.961)	0.200 (0.014, 2.946)	0.263 (0.022, 3.198)	0.017 (0.001, 0.293)	0.068 (0.005, 0.970)	0.098 (0.009, 1.077)	0.108 (0.009, 1.234)	0.296 (0.018, 4.875)	0.171 (0.011, 2.693)	0.105 (0.007, 1.588)	0.160 (0.012, 2.130)	0.364 (0.023, 5.653)	0.197 (0.016, 2.466)	0.187 (0.014, 2.592)	0.114 (0.009, 1.516)	0.358 (0.021, 6.174)	0.085 (0.006, 1.167)
0.168 (0.004, 6.617)	0.340 (0.050, 2.294)	1.738 (0.090, 33.452)	0.336 (0.038, 2.990)	1.624 (0.202, 13.020)	1.464 (0.146, 14.663)	0.390 (0.071, 2.160)	0.945 (0.196, 4.546)	1.590 (0.155, 16.314)	1.075 (0.235, 4.912)	1.488 (0.086, 25.669)	2.006 (0.252, 15.971)	5.229 (0.307, 88.952)	Donepezil	1.317 (0.190, 9.113)	1.290 (0.170, 9.785)	0.545 (0.092, 3.245)	0.827 (0.167, 4.097)	2.136 (0.256, 17.795)	0.958 (0.134, 6.837)	3.668 (0.603, 22.325)	0.516 (0.075, 3.570)	0.875 (0.181, 4.241)	1.564 (0.146, 16.712)	0.889 (0.155, 5.098)	0.478 (0.032, 7.050)	0.905 (0.190, 4.302)	2.084 (0.299, 14.536)	0.288 (0.052, 1.594)	0.294 (0.030, 2.923)	0.586 (0.085, 4.014)	0.522 (0.025, 10.778)	0.612 (0.099, 3.800)	1.893 (0.302, 11.860)	1.045 (0.151, 7.253)	1.375 (0.262, 7.233)	0.089 (0.011, 0.760)	0.357 (0.054, 2.352)	0.511 (0.113, 2.308)	0.565 (0.118, 2.699)	1.550 (0.192, 12.495)	0.894 (0.118, 6.797)	0.550 (0.077, 3.947)	0.834 (0.138, 5.035)	1.902 (0.255, 14.199)	1.031 (0.188, 5.654)	0.979 (0.154, 6.224)	0.595 (0.099, 3.579)	1.874 (0.219, 16.069)	0.446 (0.071, 2.789)
0.128 (0.004, 4.499)	0.258 (0.048, 1.394)	1.320 (0.079, 22.114)	0.255 (0.035, 1.875)	1.233 (0.188, 8.076)	1.112 (0.133, 9.290)	0.297 (0.069, 1.273)	0.718 (0.197, 2.609)	1.208 (0.141, 10.357)	0.816 (0.239, 2.785)	1.130 (0.076, 16.873)	1.523 (0.234, 9.899)	3.972 (0.270, 58.428)	0.760 (0.110, 5.258)	Edavarone	0.980 (0.159, 6.032)	0.414 (0.089, 1.936)	0.628 (0.167, 2.365)	1.622 (0.238, 11.082)	0.728 (0.127, 4.184)	2.786 (0.581, 13.368)	0.392 (0.071, 2.176)	0.665 (0.181, 2.437)	1.188 (0.133, 10.645)	0.676 (0.151, 3.023)	0.363 (0.029, 4.593)	0.687 (0.192, 2.462)	1.583 (0.283, 8.869)	0.219 (0.051, 0.940)	0.224 (0.027, 1.851)	0.445 (0.081, 2.444)	0.396 (0.022, 7.148)	0.465 (0.095, 2.282)	1.438 (0.290, 7.132)	0.794 (0.143, 4.423)	1.045 (0.258, 4.225)	0.068 (0.010, 0.474)	0.271 (0.052, 1.424)	0.388 (0.115, 1.305)	0.429 (0.119, 1.546)	1.177 (0.179, 7.754)	0.679 (0.110, 4.191)	0.418 (0.072, 2.417)	0.634 (0.133, 3.011)	1.445 (0.239, 8.736)	0.783 (0.184, 3.328)	0.744 (0.147, 3.751)	0.452 (0.095, 2.139)	1.423 (0.202, 10.036)	0.339 (0.069, 1.676)
0.130 (0.004, 4.829)	0.263 (0.044, 1.579)	1.347 (0.075, 24.049)	0.260 (0.032, 2.091)	1.259 (0.175, 9.056)	1.135 (0.125, 10.310)	0.303 (0.063, 1.465)	0.732 (0.176, 3.043)	1.233 (0.132, 11.482)	0.833 (0.212, 3.269)	1.154 (0.072, 18.399)	1.555 (0.218, 11.104)	4.054 (0.258, 63.733)	0.775 (0.102, 5.880)	1.021 (0.166, 6.282)	Flurbiprofen	0.423 (0.081, 2.213)	0.641 (0.150, 2.750)	1.656 (0.221, 12.401)	0.743 (0.117, 4.722)	2.843 (0.530, 15.255)	0.400 (0.065, 2.461)	0.679 (0.162, 2.841)	1.213 (0.125, 11.782)	0.689 (0.137, 3.467)	0.371 (0.027, 5.029)	0.702 (0.171, 2.876)	1.616 (0.260, 10.026)	0.223 (0.046, 1.081)	0.228 (0.025, 2.055)	0.454 (0.075, 2.766)	0.404 (0.021, 7.762)	0.475 (0.087, 2.600)	1.468 (0.265, 8.121)	0.810 (0.131, 5.001)	1.066 (0.233, 4.883)	0.069 (0.009, 0.530)	0.277 (0.048, 1.616)	0.396 (0.102, 1.534)	0.438 (0.106, 1.805)	1.201 (0.166, 8.692)	0.693 (0.102, 4.713)	0.426 (0.067, 2.727)	0.647 (0.122, 3.438)	1.474 (0.221, 9.836)	0.799 (0.167, 3.831)	0.759 (0.135, 4.266)	0.461 (0.087, 2.443)	1.453 (0.188, 11.216)	0.346 (0.063, 1.909)
0.308 (0.009, 10.029)	0.623 (0.138, 2.824)	3.187 (0.211, 48.241)	0.616 (0.097, 3.911)	2.978 (0.531, 16.683)	2.685 (0.369, 19.564)	0.716 (0.205, 2.498)	1.733 (0.606, 4.955)	2.916 (0.389, 21.850)	1.971 (0.746, 5.210)	2.729 (0.203, 36.642)	3.678 (0.662, 20.436)	9.590 (0.725, 126.811)	1.834 (0.308, 10.915)	2.415 (0.516, 11.288)	2.366 (0.452, 12.388)	Gabapentin	1.517 (0.508, 4.527)	3.917 (0.668, 22.977)	1.758 (0.362, 8.533)	6.727 (1.697, 26.672)	0.947 (0.203, 4.420)	1.605 (0.556, 4.638)	2.869 (0.365, 22.522)	1.631 (0.446, 5.972)	0.877 (0.078, 9.902)	1.660 (0.591, 4.660)	3.823 (0.810, 18.040)	0.529 (0.152, 1.843)	0.540 (0.075, 3.895)	1.074 (0.233, 4.960)	0.957 (0.059, 15.636)	1.123 (0.276, 4.566)	3.472 (0.843, 14.295)	1.917 (0.409, 8.990)	2.523 (0.776, 8.203)	0.164 (0.027, 0.986)	0.656 (0.149, 2.874)	0.937 (0.361, 2.431)	1.036 (0.366, 2.931)	2.842 (0.504, 16.027)	1.640 (0.313, 8.609)	1.009 (0.206, 4.933)	1.530 (0.390, 6.000)	3.488 (0.679, 17.913)	1.891 (0.549, 6.518)	1.795 (0.428, 7.534)	1.091 (0.279, 4.261)	3.437 (0.566, 20.868)	0.818 (0.199, 3.359)
0.203 (0.007, 6.039)	0.411 (0.113, 1.490)	2.101 (0.156, 28.290)	0.406 (0.076, 2.161)	1.963 (0.424, 9.086)	1.770 (0.286, 10.938)	0.472 (0.179, 1.244)	1.142 (0.570, 2.288)	1.922 (0.301, 12.264)	1.299 (0.737, 2.290)	1.799 (0.152, 21.364)	2.424 (0.529, 11.112)	6.321 (0.541, 73.884)	1.209 (0.244, 5.987)	1.592 (0.423, 5.991)	1.559 (0.364, 6.687)	0.659 (0.221, 1.967)	Haloperidol	2.582 (0.565, 11.792)	1.158 (0.295, 4.555)	4.434 (1.433, 13.721)	0.624 (0.166, 2.345)	1.058 (0.537, 2.086)	1.891 (0.282, 12.690)	1.075 (0.384, 3.013)	0.578 (0.058, 5.721)	1.094 (0.562, 2.131)	2.520 (0.662, 9.589)	0.348 (0.132, 0.917)	0.356 (0.058, 2.179)	0.708 (0.191, 2.626)	0.631 (0.043, 9.198)	0.740 (0.232, 2.362)	2.289 (0.707, 7.413)	1.264 (0.334, 4.774)	1.663 (0.692, 3.996)	0.108 (0.022, 0.541)	0.432 (0.124, 1.509)	0.618 (0.362, 1.056)	0.683 (0.348, 1.341)	1.873 (0.402, 8.726)	1.081 (0.252, 4.649)	0.665 (0.168, 2.635)	1.008 (0.331, 3.071)	2.299 (0.548, 9.644)	1.247 (0.480, 3.235)	1.183 (0.357, 3.922)	0.719 (0.237, 2.185)	2.266 (0.447, 11.473)	0.539 (0.167, 1.741)
0.079 (0.002, 3.077)	0.159 (0.024, 1.059)	0.814 (0.043, 15.526)	0.157 (0.018, 1.384)	0.760 (0.096, 6.021)	0.686 (0.070, 6.755)	0.183 (0.034, 0.995)	0.442 (0.093, 2.094)	0.744 (0.073, 7.553)	0.503 (0.112, 2.256)	0.697 (0.041, 11.905)	0.939 (0.120, 7.373)	2.448 (0.145, 41.269)	0.468 (0.056, 3.900)	0.616 (0.090, 4.210)	0.604 (0.081, 4.523)	0.255 (0.044, 1.498)	0.387 (0.085, 1.769)	Haloperidol+ketamine	0.449 (0.064, 3.159)	1.717 (0.286, 10.305)	0.242 (0.035, 1.649)	0.410 (0.091, 1.843)	0.732 (0.069, 7.737)	0.416 (0.074, 2.351)	0.224 (0.015, 3.269)	0.424 (0.091, 1.981)	0.976 (0.142, 6.716)	0.135 (0.025, 0.733)	0.138 (0.014, 1.353)	0.274 (0.041, 1.851)	0.244 (0.012, 4.997)	0.287 (0.047, 1.754)	0.886 (0.143, 5.476)	0.489 (0.071, 3.351)	0.644 (0.124, 3.334)	0.042 (0.005, 0.352)	0.167 (0.026, 1.086)	0.239 (0.054, 1.062)	0.264 (0.057, 1.234)	0.725 (0.091, 5.758)	0.419 (0.056, 3.142)	0.257 (0.036, 1.821)	0.391 (0.066, 2.309)	0.890 (0.121, 6.563)	0.483 (0.089, 2.608)	0.458 (0.073, 2.874)	0.278 (0.047, 1.652)	0.877 (0.104, 7.434)	0.209 (0.034, 1.287)
0.175 (0.005, 6.283)	0.355 (0.063, 1.982)	1.813 (0.106, 31.016)	0.350 (0.046, 2.652)	1.694 (0.251, 11.444)	1.528 (0.178, 13.118)	0.407 (0.091, 1.820)	0.986 (0.259, 3.748)	1.659 (0.188, 14.620)	1.122 (0.314, 4.011)	1.553 (0.102, 23.686)	2.093 (0.312, 14.030)	5.456 (0.363, 82.031)	1.043 (0.146, 7.444)	1.374 (0.239, 7.895)	1.346 (0.212, 8.556)	0.569 (0.117, 2.762)	0.863 (0.220, 3.394)	2.229 (0.317, 15.693)	Hydrogen	3.827 (0.769, 19.058)	0.539 (0.094, 3.092)	0.913 (0.238, 3.500)	1.632 (0.177, 15.019)	0.928 (0.199, 4.318)	0.499 (0.039, 6.457)	0.944 (0.252, 3.539)	2.175 (0.375, 12.604)	0.301 (0.067, 1.343)	0.307 (0.036, 2.614)	0.611 (0.107, 3.474)	0.544 (0.030, 10.021)	0.639 (0.126, 3.251)	1.975 (0.384, 10.160)	1.091 (0.189, 6.286)	1.435 (0.341, 6.050)	0.093 (0.013, 0.672)	0.373 (0.069, 2.026)	0.533 (0.151, 1.880)	0.589 (0.156, 2.222)	1.617 (0.238, 10.987)	0.933 (0.147, 5.945)	0.574 (0.096, 3.433)	0.870 (0.176, 4.293)	1.985 (0.318, 12.398)	1.076 (0.243, 4.759)	1.021 (0.195, 5.341)	0.621 (0.126, 3.051)	1.956 (0.269, 14.207)	0.466 (0.091, 2.388)
0.046 (0.001, 1.508)	0.093 (0.020, 0.431)	0.474 (0.031, 7.278)	0.092 (0.014, 0.594)	0.443 (0.077, 2.538)	0.399 (0.054, 2.968)	0.106 (0.030, 0.383)	0.258 (0.087, 0.765)	0.434 (0.057, 3.313)	0.293 (0.106, 0.807)	0.406 (0.030, 5.532)	0.547 (0.096, 3.110)	1.426 (0.106, 19.146)	0.273 (0.045, 1.659)	0.359 (0.075, 1.722)	0.352 (0.066, 1.887)	0.149 (0.037, 0.589)	0.226 (0.073, 0.698)	0.582 (0.097, 3.494)	0.261 (0.052, 1.301)	Insulin (intranasal)	0.141 (0.029, 0.674)	0.239 (0.080, 0.716)	0.426 (0.053, 3.414)	0.242 (0.064, 0.915)	0.130 (0.011, 1.497)	0.247 (0.085, 0.720)	0.568 (0.117, 2.752)	0.079 (0.022, 0.283)	0.080 (0.011, 0.591)	0.160 (0.034, 0.757)	0.142 (0.009, 2.358)	0.167 (0.040, 0.698)	0.516 (0.122, 2.186)	0.285 (0.059, 1.371)	0.375 (0.112, 1.261)	0.024 (0.004, 0.150)	0.097 (0.022, 0.439)	0.139 (0.052, 0.377)	0.154 (0.052, 0.453)	0.422 (0.073, 2.439)	0.244 (0.045, 1.311)	0.150 (0.030, 0.752)	0.227 (0.056, 0.918)	0.519 (0.099, 2.729)	0.281 (0.079, 1.001)	0.267 (0.062, 1.152)	0.162 (0.040, 0.652)	0.511 (0.082, 3.172)	0.122 (0.029, 0.514)
0.325 (0.009, 11.463)	0.658 (0.122, 3.549)	3.366 (0.201, 56.334)	0.651 (0.089, 4.774)	3.144 (0.481, 20.563)	2.835 (0.340, 23.660)	0.756 (0.176, 3.241)	1.830 (0.504, 6.639)	3.080 (0.360, 26.377)	2.082 (0.611, 7.088)	2.882 (0.193, 42.979)	3.884 (0.599, 25.206)	10.127 (0.689, 148.829)	1.937 (0.280, 13.389)	2.550 (0.460, 14.143)	2.498 (0.406, 15.357)	1.056 (0.226, 4.929)	1.602 (0.426, 6.019)	4.136 (0.606, 28.216)	1.856 (0.323, 10.651)	7.104 (1.483, 34.032)	Iron	1.695 (0.463, 6.202)	3.030 (0.339, 27.110)	1.723 (0.386, 7.696)	0.926 (0.073, 11.699)	1.753 (0.490, 6.265)	4.037 (0.722, 22.583)	0.558 (0.130, 2.391)	0.570 (0.069, 4.713)	1.134 (0.207, 6.223)	1.010 (0.056, 18.211)	1.186 (0.242, 5.808)	3.666 (0.740, 18.158)	2.024 (0.364, 11.260)	2.664 (0.660, 10.754)	0.173 (0.025, 1.208)	0.692 (0.132, 3.626)	0.990 (0.295, 3.321)	1.094 (0.304, 3.935)	3.001 (0.456, 19.745)	1.732 (0.281, 10.671)	1.065 (0.184, 6.154)	1.616 (0.341, 7.665)	3.683 (0.610, 22.245)	1.997 (0.471, 8.471)	1.896 (0.376, 9.549)	1.152 (0.244, 5.446)	3.630 (0.515, 25.557)	0.864 (0.175, 4.268)
0.192 (0.007, 5.650)	0.388 (0.110, 1.367)	1.985 (0.149, 26.377)	0.384 (0.074, 2.000)	1.855 (0.410, 8.392)	1.673 (0.280, 10.000)	0.446 (0.177, 1.126)	1.079 (0.568, 2.052)	1.817 (0.290, 11.374)	1.228 (0.756, 1.996)	1.700 (0.145, 19.888)	2.291 (0.514, 10.208)	5.974 (0.518, 68.841)	1.142 (0.236, 5.536)	1.504 (0.410, 5.513)	1.474 (0.352, 6.169)	0.623 (0.216, 1.800)	0.945 (0.479, 1.863)	2.440 (0.543, 10.973)	1.095 (0.286, 4.196)	4.190 (1.397, 12.569)	0.590 (0.161, 2.158)	Ketamine	1.787 (0.271, 11.765)	1.016 (0.376, 2.747)	0.546 (0.056, 5.325)	1.034 (0.561, 1.905)	2.381 (0.642, 8.826)	0.329 (0.131, 0.827)	0.336 (0.056, 2.020)	0.669 (0.186, 2.401)	0.596 (0.042, 8.555)	0.700 (0.226, 2.165)	2.163 (0.688, 6.798)	1.194 (0.325, 4.393)	1.571 (0.681, 3.626)	0.102 (0.021, 0.500)	0.408 (0.120, 1.386)	0.584 (0.366, 0.931)	0.645 (0.361, 1.152)	1.770 (0.393, 7.977)	1.022 (0.243, 4.289)	0.628 (0.164, 2.414)	0.953 (0.331, 2.747)	2.173 (0.531, 8.892)	1.178 (0.471, 2.946)	1.118 (0.348, 3.599)	0.680 (0.231, 2.000)	2.141 (0.432, 10.610)	0.510 (0.163, 1.596)
0.107 (0.002, 4.876)	0.217 (0.025, 1.901)	1.111 (0.048, 25.470)	0.215 (0.019, 2.409)	1.038 (0.102, 10.598)	0.936 (0.075, 11.655)	0.250 (0.034, 1.836)	0.604 (0.092, 3.956)	1.016 (0.080, 12.973)	0.687 (0.110, 4.295)	0.951 (0.046, 19.652)	1.282 (0.127, 12.969)	3.343 (0.164, 68.211)	0.639 (0.060, 6.828)	0.842 (0.094, 7.539)	0.825 (0.085, 8.012)	0.349 (0.044, 2.736)	0.529 (0.079, 3.548)	1.365 (0.129, 14.423)	0.613 (0.067, 5.637)	2.345 (0.293, 18.769)	0.330 (0.037, 2.954)	0.560 (0.085, 3.683)	Ketofol	0.569 (0.075, 4.317)	0.306 (0.017, 5.455)	0.578 (0.089, 3.751)	1.332 (0.148, 12.016)	0.184 (0.025, 1.355)	0.188 (0.015, 2.331)	0.374 (0.042, 3.314)	0.333 (0.014, 8.156)	0.391 (0.048, 3.186)	1.210 (0.147, 9.933)	0.668 (0.074, 5.999)	0.879 (0.125, 6.207)	0.057 (0.005, 0.615)	0.228 (0.027, 1.958)	0.327 (0.053, 2.030)	0.361 (0.056, 2.343)	0.991 (0.097, 10.134)	0.572 (0.059, 5.564)	0.352 (0.038, 3.241)	0.533 (0.067, 4.224)	1.216 (0.127, 11.646)	0.659 (0.090, 4.823)	0.626 (0.075, 5.203)	0.380 (0.048, 3.013)	1.198 (0.110, 12.992)	0.285 (0.035, 2.336)
0.189 (0.006, 6.032)	0.382 (0.088, 1.652)	1.954 (0.132, 28.855)	0.378 (0.062, 2.312)	1.825 (0.339, 9.837)	1.646 (0.235, 11.551)	0.439 (0.133, 1.445)	1.062 (0.396, 2.846)	1.788 (0.247, 12.958)	1.209 (0.496, 2.947)	1.673 (0.128, 21.872)	2.255 (0.424, 11.988)	5.879 (0.456, 75.755)	1.124 (0.196, 6.444)	1.480 (0.331, 6.625)	1.450 (0.288, 7.293)	0.613 (0.167, 2.244)	0.930 (0.332, 2.607)	2.402 (0.425, 13.556)	1.078 (0.232, 5.013)	4.124 (1.092, 15.569)	0.581 (0.130, 2.594)	0.984 (0.364, 2.660)	1.759 (0.232, 13.355)	Lidocaine	0.538 (0.049, 5.906)	1.017 (0.387, 2.672)	2.344 (0.519, 10.590)	0.324 (0.099, 1.066)	0.331 (0.047, 2.309)	0.658 (0.150, 2.894)	0.586 (0.037, 9.332)	0.689 (0.178, 2.668)	2.128 (0.542, 8.355)	1.175 (0.262, 5.277)	1.547 (0.504, 4.747)	0.101 (0.017, 0.582)	0.402 (0.096, 1.684)	0.575 (0.238, 1.386)	0.635 (0.241, 1.670)	1.742 (0.323, 9.407)	1.006 (0.200, 5.068)	0.618 (0.133, 2.883)	0.938 (0.253, 3.481)	2.138 (0.434, 10.539)	1.160 (0.355, 3.783)	1.101 (0.275, 4.407)	0.669 (0.180, 2.486)	2.107 (0.360, 12.326)	0.502 (0.128, 1.963)
0.351 (0.006, 19.643)	0.711 (0.057, 8.818)	3.635 (0.123, 107.018)	0.702 (0.046, 10.816)	3.396 (0.240, 48.120)	3.062 (0.181, 51.842)	0.817 (0.076, 8.743)	1.976 (0.204, 19.169)	3.326 (0.193, 57.420)	2.248 (0.240, 21.052)	3.113 (0.116, 83.296)	4.195 (0.298, 59.122)	10.936 (0.414, 289.195)	2.091 (0.142, 30.837)	2.753 (0.218, 34.817)	2.698 (0.199, 36.606)	1.140 (0.101, 12.876)	1.730 (0.175, 17.124)	4.467 (0.306, 65.235)	2.004 (0.155, 25.938)	7.671 (0.668, 88.076)	1.080 (0.085, 13.643)	1.831 (0.188, 17.845)	3.272 (0.183, 58.393)	1.860 (0.169, 20.434)	Magnesium	1.893 (0.197, 18.209)	4.359 (0.343, 55.440)	0.603 (0.056, 6.452)	0.615 (0.037, 10.350)	1.225 (0.098, 15.374)	1.091 (0.035, 34.182)	1.281 (0.110, 14.915)	3.959 (0.338, 46.442)	2.186 (0.173, 27.696)	2.877 (0.279, 29.702)	0.187 (0.013, 2.775)	0.748 (0.061, 9.097)	1.069 (0.115, 9.930)	1.181 (0.122, 11.406)	3.241 (0.228, 46.127)	1.871 (0.138, 25.419)	1.150 (0.088, 14.954)	1.745 (0.153, 19.906)	3.978 (0.297, 53.314)	2.157 (0.203, 22.945)	2.047 (0.173, 24.281)	1.244 (0.109, 14.163)	3.920 (0.262, 58.563)	0.933 (0.080, 10.926)
0.186 (0.006, 5.416)	0.375 (0.109, 1.294)	1.920 (0.146, 25.222)	0.371 (0.073, 1.899)	1.794 (0.405, 7.957)	1.618 (0.271, 9.645)	0.431 (0.181, 1.029)	1.044 (0.576, 1.892)	1.757 (0.285, 10.823)	1.188 (0.767, 1.839)	1.645 (0.142, 19.022)	2.216 (0.505, 9.726)	5.778 (0.508, 65.779)	1.105 (0.232, 5.254)	1.455 (0.406, 5.211)	1.425 (0.348, 5.843)	0.603 (0.215, 1.692)	0.914 (0.469, 1.780)	2.360 (0.505, 11.035)	1.059 (0.283, 3.969)	4.053 (1.389, 11.827)	0.571 (0.160, 2.040)	0.967 (0.525, 1.782)	1.729 (0.267, 11.209)	0.983 (0.374, 2.582)	0.528 (0.055, 5.083)	Melatonin receptor agonists	2.303 (0.636, 8.344)	0.319 (0.134, 0.759)	0.325 (0.055, 1.921)	0.647 (0.184, 2.281)	0.576 (0.040, 8.205)	0.677 (0.225, 2.039)	2.092 (0.683, 6.404)	1.155 (0.321, 4.153)	1.520 (0.683, 3.382)	0.099 (0.021, 0.475)	0.395 (0.119, 1.308)	0.565 (0.380, 0.840)	0.624 (0.353, 1.104)	1.712 (0.384, 7.642)	0.988 (0.240, 4.063)	0.608 (0.161, 2.296)	0.922 (0.321, 2.644)	2.102 (0.525, 8.420)	1.140 (0.471, 2.756)	1.082 (0.345, 3.392)	0.657 (0.230, 1.881)	2.071 (0.426, 10.072)	0.493 (0.162, 1.504)
0.081 (0.002, 2.853)	0.163 (0.030, 0.888)	0.834 (0.050, 14.038)	0.161 (0.022, 1.193)	0.779 (0.118, 5.140)	0.702 (0.084, 5.908)	0.187 (0.043, 0.812)	0.453 (0.123, 1.666)	0.763 (0.088, 6.586)	0.516 (0.149, 1.780)	0.714 (0.048, 10.715)	0.962 (0.147, 6.301)	2.509 (0.170, 37.103)	0.480 (0.069, 3.346)	0.632 (0.113, 3.538)	0.619 (0.100, 3.840)	0.262 (0.055, 1.235)	0.397 (0.104, 1.510)	1.025 (0.149, 7.052)	0.460 (0.079, 2.664)	1.760 (0.363, 8.522)	0.248 (0.044, 1.386)	0.420 (0.113, 1.557)	0.751 (0.083, 6.768)	0.427 (0.094, 1.928)	0.229 (0.018, 2.917)	0.434 (0.120, 1.573)	Methylene blue	0.138 (0.032, 0.599)	0.141 (0.017, 1.177)	0.281 (0.051, 1.557)	0.250 (0.014, 4.538)	0.294 (0.059, 1.454)	0.908 (0.181, 4.546)	0.501 (0.089, 2.817)	0.660 (0.162, 2.696)	0.043 (0.006, 0.302)	0.171 (0.032, 0.907)	0.245 (0.072, 0.834)	0.271 (0.074, 0.988)	0.743 (0.112, 4.936)	0.429 (0.069, 2.668)	0.264 (0.045, 1.539)	0.400 (0.083, 1.920)	0.912 (0.150, 5.563)	0.495 (0.115, 2.123)	0.470 (0.092, 2.390)	0.285 (0.060, 1.364)	0.899 (0.127, 6.387)	0.214 (0.043, 1.068)
0.583 (0.019, 18.282)	1.179 (0.285, 4.867)	6.029 (0.418, 86.999)	1.165 (0.197, 6.892)	5.633 (1.085, 29.242)	5.079 (0.768, 33.582)	1.355 (0.502, 3.654)	3.278 (1.306, 8.228)	5.517 (0.786, 38.737)	3.729 (1.666, 8.346)	5.163 (0.405, 65.786)	6.958 (1.368, 35.389)	18.141 (1.443, 228.126)	3.469 (0.627, 19.183)	4.567 (1.064, 19.599)	4.475 (0.925, 21.643)	1.892 (0.543, 6.596)	2.870 (1.091, 7.553)	7.410 (1.364, 40.258)	3.325 (0.745, 14.847)	12.725 (3.535, 45.805)	1.791 (0.418, 7.674)	3.037 (1.209, 7.626)	5.427 (0.738, 39.913)	3.085 (0.938, 10.151)	1.659 (0.155, 17.754)	3.140 (1.318, 7.478)	7.231 (1.668, 31.340)	Midazolam	1.021 (0.151, 6.897)	2.032 (0.486, 8.493)	1.810 (0.117, 28.042)	2.125 (0.575, 7.856)	6.567 (1.752, 24.619)	3.626 (0.842, 15.613)	4.772 (1.646, 13.838)	0.310 (0.056, 1.733)	1.240 (0.309, 4.971)	1.773 (0.791, 3.975)	1.959 (0.846, 4.540)	5.376 (1.052, 27.462)	3.103 (0.640, 15.043)	1.908 (0.429, 8.479)	2.894 (0.854, 9.813)	6.598 (1.392, 31.265)	3.578 (1.157, 11.062)	3.396 (0.888, 12.992)	2.064 (0.583, 7.309)	6.502 (1.152, 36.708)	1.548 (0.414, 5.783)
0.571 (0.013, 24.787)	1.155 (0.143, 9.345)	5.905 (0.272, 128.188)	1.141 (0.109, 11.925)	5.517 (0.582, 52.311)	4.975 (0.427, 58.021)	1.327 (0.196, 8.967)	3.210 (0.538, 19.171)	5.403 (0.453, 64.457)	3.652 (0.640, 20.849)	5.057 (0.259, 98.800)	6.816 (0.723, 64.200)	17.770 (0.922, 342.578)	3.398 (0.342, 33.754)	4.474 (0.540, 37.040)	4.383 (0.487, 39.476)	1.853 (0.257, 13.372)	2.811 (0.459, 17.219)	7.258 (0.739, 71.286)	3.257 (0.383, 27.718)	12.465 (1.692, 91.808)	1.755 (0.212, 14.511)	2.974 (0.495, 17.870)	5.316 (0.429, 65.871)	3.022 (0.433, 21.086)	1.625 (0.097, 27.325)	3.075 (0.520, 18.171)	7.083 (0.850, 59.045)	0.980 (0.145, 6.617)	Minocycline	1.990 (0.242, 16.332)	1.773 (0.076, 41.190)	2.081 (0.278, 15.596)	6.433 (0.851, 48.638)	3.552 (0.428, 29.474)	4.674 (0.724, 30.190)	0.304 (0.030, 3.041)	1.215 (0.154, 9.601)	1.737 (0.307, 9.811)	1.919 (0.323, 11.392)	5.266 (0.553, 50.174)	3.040 (0.337, 27.421)	1.869 (0.218, 15.995)	2.835 (0.388, 20.720)	6.462 (0.728, 57.357)	3.505 (0.523, 23.495)	3.326 (0.434, 25.488)	2.021 (0.277, 14.733)	6.369 (0.631, 64.245)	1.516 (0.201, 11.439)
0.287 (0.008, 10.060)	0.580 (0.110, 3.073)	2.967 (0.178, 49.383)	0.574 (0.079, 4.175)	2.772 (0.428, 17.975)	2.500 (0.307, 20.387)	0.667 (0.160, 2.787)	1.613 (0.450, 5.780)	2.715 (0.319, 23.083)	1.835 (0.563, 5.985)	2.541 (0.172, 37.517)	3.425 (0.543, 21.609)	8.929 (0.611, 130.438)	1.708 (0.249, 11.706)	2.248 (0.409, 12.353)	2.203 (0.362, 13.421)	0.931 (0.202, 4.300)	1.413 (0.381, 5.239)	3.647 (0.540, 24.623)	1.637 (0.288, 9.305)	6.264 (1.321, 29.696)	0.882 (0.161, 4.838)	1.495 (0.417, 5.364)	2.671 (0.302, 23.649)	1.519 (0.346, 6.675)	0.817 (0.065, 10.249)	1.545 (0.438, 5.448)	3.559 (0.642, 19.725)	0.492 (0.118, 2.058)	0.503 (0.061, 4.124)	Morphine	0.891 (0.050, 15.770)	1.046 (0.216, 5.069)	3.233 (0.659, 15.849)	1.785 (0.324, 9.836)	2.349 (0.589, 9.372)	0.153 (0.022, 1.056)	0.610 (0.118, 3.165)	0.873 (0.264, 2.889)	0.964 (0.279, 3.339)	2.646 (0.413, 16.945)	1.527 (0.250, 9.325)	0.939 (0.167, 5.266)	1.424 (0.310, 6.548)	3.248 (0.543, 19.437)	1.761 (0.420, 7.386)	1.671 (0.335, 8.335)	1.016 (0.217, 4.752)	3.200 (0.458, 22.349)	0.762 (0.156, 3.725)
0.322 (0.005, 22.728)	0.651 (0.037, 11.501)	3.331 (0.086, 129.037)	0.644 (0.030, 13.827)	3.112 (0.156, 62.085)	2.807 (0.121, 64.936)	0.749 (0.048, 11.599)	1.811 (0.126, 25.977)	3.048 (0.128, 72.530)	2.061 (0.150, 28.290)	2.853 (0.081, 100.867)	3.845 (0.196, 75.415)	10.024 (0.286, 351.602)	1.917 (0.093, 39.607)	2.524 (0.140, 45.536)	2.473 (0.129, 47.470)	1.045 (0.064, 17.085)	1.586 (0.109, 23.129)	4.095 (0.200, 83.789)	1.837 (0.100, 33.825)	7.031 (0.424, 116.594)	0.990 (0.055, 17.845)	1.678 (0.117, 24.088)	2.999 (0.123, 73.347)	1.705 (0.107, 27.129)	0.917 (0.029, 28.717)	1.735 (0.122, 24.693)	3.996 (0.220, 72.450)	0.553 (0.036, 8.563)	0.564 (0.024, 13.109)	1.123 (0.063, 19.874)	Morphine+midazolam	1.174 (0.070, 19.709)	3.629 (0.215, 61.313)	2.004 (0.111, 36.212)	2.637 (0.174, 39.889)	0.171 (0.008, 3.563)	0.685 (0.039, 11.953)	0.980 (0.071, 13.543)	1.083 (0.077, 15.278)	2.971 (0.150, 58.803)	1.715 (0.089, 32.957)	1.054 (0.058, 19.252)	1.599 (0.098, 26.070)	3.646 (0.192, 69.235)	1.977 (0.127, 30.689)	1.876 (0.110, 32.008)	1.140 (0.069, 18.769)	3.593 (0.172, 75.113)	0.855 (0.051, 14.427)
0.274 (0.008, 9.124)	0.555 (0.117, 2.640)	2.838 (0.182, 44.146)	0.548 (0.083, 3.625)	2.651 (0.453, 15.507)	2.391 (0.316, 18.084)	0.638 (0.172, 2.359)	1.543 (0.503, 4.728)	2.597 (0.334, 20.186)	1.755 (0.616, 4.997)	2.430 (0.176, 33.576)	3.275 (0.564, 18.999)	8.539 (0.627, 116.210)	1.633 (0.263, 10.131)	2.150 (0.438, 10.543)	2.106 (0.385, 11.535)	0.890 (0.219, 3.619)	1.351 (0.423, 4.309)	3.488 (0.570, 21.334)	1.565 (0.308, 7.961)	5.989 (1.432, 25.053)	0.843 (0.172, 4.129)	1.429 (0.462, 4.422)	2.554 (0.314, 20.791)	1.452 (0.375, 5.627)	0.781 (0.067, 9.092)	1.478 (0.490, 4.452)	3.403 (0.688, 16.846)	0.471 (0.127, 1.740)	0.481 (0.064, 3.601)	0.956 (0.197, 4.635)	0.852 (0.051, 14.299)	Nitrous oxide	3.091 (0.713, 13.409)	1.707 (0.347, 8.396)	2.246 (0.649, 7.771)	0.146 (0.023, 0.914)	0.584 (0.127, 2.690)	0.835 (0.298, 2.335)	0.922 (0.304, 2.799)	2.530 (0.430, 14.896)	1.461 (0.266, 8.016)	0.898 (0.175, 4.602)	1.362 (0.329, 5.637)	3.106 (0.578, 16.688)	1.684 (0.461, 6.158)	1.598 (0.362, 7.062)	0.971 (0.236, 4.004)	3.060 (0.484, 19.360)	0.728 (0.168, 3.151)
0.089 (0.003, 2.967)	0.179 (0.037, 0.864)	0.918 (0.059, 14.375)	0.177 (0.027, 1.184)	0.858 (0.145, 5.068)	0.773 (0.101, 5.902)	0.206 (0.055, 0.774)	0.499 (0.160, 1.554)	0.840 (0.107, 6.588)	0.568 (0.196, 1.644)	0.786 (0.057, 10.936)	1.059 (0.181, 6.209)	2.762 (0.202, 37.856)	0.528 (0.084, 3.310)	0.695 (0.140, 3.449)	0.681 (0.123, 3.771)	0.288 (0.070, 1.186)	0.437 (0.135, 1.415)	1.128 (0.183, 6.971)	0.506 (0.098, 2.604)	1.938 (0.457, 8.206)	0.273 (0.055, 1.351)	0.462 (0.147, 1.453)	0.826 (0.101, 6.784)	0.470 (0.120, 1.844)	0.253 (0.022, 2.963)	0.478 (0.156, 1.464)	1.101 (0.220, 5.511)	0.152 (0.041, 0.571)	0.155 (0.021, 1.175)	0.309 (0.063, 1.517)	0.276 (0.016, 4.655)	0.324 (0.075, 1.403)	Olanzapine	0.552 (0.111, 2.747)	0.727 (0.207, 2.550)	0.047 (0.007, 0.299)	0.189 (0.040, 0.881)	0.270 (0.095, 0.769)	0.298 (0.097, 0.920)	0.819 (0.138, 4.868)	0.473 (0.085, 2.620)	0.291 (0.056, 1.505)	0.441 (0.105, 1.847)	1.005 (0.185, 5.456)	0.545 (0.147, 2.020)	0.517 (0.116, 2.312)	0.314 (0.075, 1.312)	0.990 (0.155, 6.324)	0.236 (0.054, 1.032)
0.161 (0.005, 5.675)	0.325 (0.060, 1.761)	1.663 (0.099, 27.902)	0.321 (0.044, 2.367)	1.553 (0.237, 10.199)	1.401 (0.167, 11.729)	0.374 (0.087, 1.609)	0.904 (0.248, 3.298)	1.521 (0.177, 13.076)	1.028 (0.300, 3.523)	1.424 (0.095, 21.291)	1.919 (0.295, 12.502)	5.003 (0.339, 73.729)	0.957 (0.138, 6.639)	1.260 (0.226, 7.017)	1.234 (0.200, 7.618)	0.522 (0.111, 2.447)	0.791 (0.209, 2.990)	2.044 (0.298, 13.994)	0.917 (0.159, 5.285)	3.510 (0.729, 16.891)	0.494 (0.089, 2.748)	0.837 (0.228, 3.081)	1.497 (0.167, 13.440)	0.851 (0.190, 3.821)	0.457 (0.036, 5.796)	0.866 (0.241, 3.113)	1.994 (0.355, 11.204)	0.276 (0.064, 1.187)	0.282 (0.034, 2.337)	0.560 (0.102, 3.088)	0.499 (0.028, 9.020)	0.586 (0.119, 2.883)	1.811 (0.364, 9.012)	Ondansetron	1.316 (0.324, 5.341)	0.086 (0.012, 0.599)	0.342 (0.065, 1.799)	0.489 (0.145, 1.651)	0.540 (0.149, 1.955)	1.483 (0.224, 9.793)	0.856 (0.138, 5.293)	0.526 (0.091, 3.053)	0.798 (0.167, 3.805)	1.820 (0.300, 11.035)	0.987 (0.231, 4.207)	0.937 (0.185, 4.739)	0.569 (0.120, 2.703)	1.793 (0.254, 12.675)	0.427 (0.086, 2.118)
0.122 (0.004, 3.738)	0.247 (0.063, 0.965)	1.263 (0.090, 17.658)	0.244 (0.043, 1.376)	1.180 (0.240, 5.816)	1.064 (0.163, 6.945)	0.284 (0.098, 0.824)	0.687 (0.301, 1.564)	1.156 (0.172, 7.769)	0.781 (0.380, 1.605)	1.082 (0.088, 13.362)	1.458 (0.299, 7.119)	3.802 (0.313, 46.219)	0.727 (0.138, 3.822)	0.957 (0.237, 3.871)	0.938 (0.205, 4.294)	0.396 (0.122, 1.289)	0.601 (0.250, 1.445)	1.553 (0.300, 8.039)	0.697 (0.165, 2.937)	2.667 (0.793, 8.968)	0.375 (0.093, 1.515)	0.636 (0.276, 1.468)	1.137 (0.161, 8.029)	0.647 (0.211, 1.985)	0.348 (0.034, 3.589)	0.658 (0.296, 1.464)	1.515 (0.371, 6.192)	0.210 (0.072, 0.608)	0.214 (0.033, 1.382)	0.426 (0.107, 1.699)	0.379 (0.025, 5.737)	0.445 (0.129, 1.540)	1.376 (0.392, 4.831)	0.760 (0.187, 3.084)	Parecoxib	0.065 (0.012, 0.345)	0.260 (0.069, 0.979)	0.372 (0.186, 0.744)	0.411 (0.183, 0.923)	1.126 (0.227, 5.591)	0.650 (0.142, 2.985)	0.400 (0.094, 1.699)	0.606 (0.183, 2.014)	1.383 (0.308, 6.198)	0.750 (0.262, 2.145)	0.712 (0.198, 2.552)	0.432 (0.131, 1.430)	1.362 (0.254, 7.319)	0.324 (0.093, 1.135)
1.878 (0.047, 74.321)	3.798 (0.558, 25.873)	19.428 (1.004, 376.117)	3.755 (0.882, 15.995)	18.151 (2.245, 146.746)	16.369 (1.623, 165.125)	4.365 (0.782, 24.386)	10.561 (2.171, 51.372)	17.777 (1.720, 183.699)	12.017 (2.601, 55.523)	16.638 (0.959, 288.675)	22.423 (2.793, 180.008)	58.463 (3.416, 1000.345)	11.180 (1.315, 95.012)	14.718 (2.108, 102.760)	14.421 (1.886, 110.300)	6.096 (1.015, 36.620)	9.248 (1.848, 46.284)	23.879 (2.844, 200.517)	10.715 (1.489, 77.092)	41.009 (6.675, 251.917)	5.773 (0.828, 40.254)	9.785 (1.999, 47.918)	17.489 (1.626, 188.161)	9.943 (1.718, 57.541)	5.346 (0.360, 79.313)	10.117 (2.105, 48.618)	23.303 (3.313, 163.924)	3.223 (0.577, 17.993)	3.290 (0.329, 32.917)	6.547 (0.947, 45.273)	5.832 (0.281, 121.159)	6.847 (1.094, 42.871)	21.164 (3.347, 133.821)	11.685 (1.669, 81.794)	15.379 (2.895, 81.679)	Penehyclidine	3.996 (0.602, 26.528)	5.714 (1.251, 26.094)	6.314 (1.307, 30.499)	17.324 (2.131, 140.822)	10.000 (1.305, 76.623)	6.148 (0.850, 44.505)	9.327 (1.531, 56.815)	21.262 (2.824, 160.084)	11.531 (2.083, 63.841)	10.944 (1.706, 70.218)	6.650 (1.095, 40.391)	20.953 (2.425, 181.073)	4.988 (0.791, 31.463)
0.470 (0.014, 16.124)	0.951 (0.187, 4.843)	4.862 (0.300, 78.681)	0.940 (0.134, 6.574)	4.542 (0.731, 28.230)	4.096 (0.514, 32.678)	1.092 (0.272, 4.382)	2.643 (0.786, 8.893)	4.449 (0.543, 36.452)	3.007 (0.956, 9.456)	4.164 (0.289, 59.943)	5.611 (0.910, 34.598)	14.630 (1.031, 207.535)	2.798 (0.425, 18.408)	3.683 (0.702, 19.319)	3.609 (0.619, 21.046)	1.525 (0.348, 6.689)	2.314 (0.663, 8.081)	5.976 (0.921, 38.784)	2.681 (0.494, 14.566)	10.263 (2.278, 46.233)	1.445 (0.276, 7.566)	2.449 (0.721, 8.313)	4.377 (0.511, 37.498)	2.488 (0.594, 10.425)	1.338 (0.110, 16.278)	2.532 (0.764, 8.385)	5.832 (1.102, 30.855)	0.806 (0.201, 3.233)	0.823 (0.104, 6.508)	1.638 (0.316, 8.497)	1.459 (0.084, 25.460)	1.713 (0.372, 7.898)	5.296 (1.136, 24.700)	2.924 (0.556, 15.384)	3.849 (1.022, 14.495)	0.250 (0.038, 1.661)	Physostigime	1.430 (0.462, 4.426)	1.580 (0.474, 5.269)	4.335 (0.693, 27.113)	2.503 (0.428, 14.625)	1.539 (0.281, 8.417)	2.334 (0.523, 10.408)	5.321 (0.929, 30.469)	2.886 (0.727, 11.447)	2.739 (0.577, 12.998)	1.664 (0.375, 7.395)	5.244 (0.782, 35.156)	1.248 (0.268, 5.805)
0.329 (0.012, 9.368)	0.665 (0.206, 2.147)	3.400 (0.267, 43.302)	0.657 (0.135, 3.202)	3.177 (0.756, 13.350)	2.865 (0.502, 16.358)	0.764 (0.341, 1.714)	1.848 (1.188, 2.877)	3.111 (0.528, 18.340)	2.103 (1.740, 2.542)	2.912 (0.260, 32.609)	3.924 (0.943, 16.325)	10.231 (0.928, 112.730)	1.957 (0.433, 8.835)	2.576 (0.766, 8.659)	2.524 (0.652, 9.772)	1.067 (0.411, 2.767)	1.619 (0.947, 2.765)	4.179 (0.941, 18.551)	1.875 (0.532, 6.611)	7.176 (2.655, 19.401)	1.010 (0.301, 3.390)	1.713 (1.075, 2.729)	3.061 (0.493, 19.020)	1.740 (0.721, 4.198)	0.935 (0.101, 8.690)	1.771 (1.190, 2.633)	4.078 (1.199, 13.874)	0.564 (0.252, 1.264)	0.576 (0.102, 3.252)	1.146 (0.346, 3.793)	1.021 (0.074, 14.107)	1.198 (0.428, 3.352)	3.704 (1.301, 10.543)	2.045 (0.606, 6.903)	2.691 (1.344, 5.389)	0.175 (0.038, 0.799)	0.699 (0.226, 2.164)	Placebo	1.105 (0.728, 1.677)	3.032 (0.716, 12.843)	1.750 (0.451, 6.794)	1.076 (0.302, 3.829)	1.632 (0.613, 4.345)	3.721 (0.984, 14.068)	2.018 (0.917, 4.441)	1.915 (0.656, 5.593)	1.164 (0.440, 3.081)	3.667 (0.793, 16.954)	0.873 (0.308, 2.475)
0.297 (0.010, 8.701)	0.602 (0.175, 2.067)	3.077 (0.234, 40.544)	0.595 (0.116, 3.059)	2.875 (0.645, 12.821)	2.593 (0.478, 14.072)	0.691 (0.287, 1.664)	1.673 (0.911, 3.073)	2.816 (0.455, 17.421)	1.903 (1.300, 2.786)	2.635 (0.228, 30.466)	3.551 (0.822, 15.345)	9.259 (0.811, 105.763)	1.771 (0.371, 8.462)	2.331 (0.647, 8.403)	2.284 (0.554, 9.418)	0.966 (0.341, 2.733)	1.465 (0.746, 2.876)	3.782 (0.811, 17.649)	1.697 (0.450, 6.399)	6.495 (2.209, 19.096)	0.914 (0.254, 3.290)	1.550 (0.868, 2.767)	2.770 (0.427, 17.981)	1.575 (0.599, 4.141)	0.847 (0.088, 8.175)	1.602 (0.906, 2.835)	3.691 (1.012, 13.456)	0.510 (0.220, 1.183)	0.521 (0.088, 3.093)	1.037 (0.300, 3.590)	0.924 (0.065, 13.035)	1.084 (0.357, 3.291)	3.352 (1.087, 10.339)	1.851 (0.511, 6.697)	2.436 (1.084, 5.475)	0.158 (0.033, 0.765)	0.633 (0.190, 2.110)	0.905 (0.596, 1.374)	Propofol	2.744 (0.653, 11.536)	1.584 (0.383, 6.548)	0.974 (0.262, 3.616)	1.477 (0.609, 3.582)	3.368 (0.836, 13.573)	1.826 (0.748, 4.458)	1.733 (0.549, 5.475)	1.053 (0.365, 3.038)	3.318 (0.679, 16.224)	0.790 (0.257, 2.427)
0.108 (0.003, 4.162)	0.219 (0.034, 1.398)	1.121 (0.060, 20.907)	0.217 (0.025, 1.848)	1.048 (0.137, 8.026)	0.945 (0.103, 8.691)	0.252 (0.049, 1.299)	0.610 (0.135, 2.759)	1.026 (0.104, 10.106)	0.694 (0.166, 2.905)	0.961 (0.058, 15.963)	1.294 (0.173, 9.678)	3.375 (0.205, 55.512)	0.645 (0.080, 5.204)	0.850 (0.129, 5.597)	0.832 (0.115, 6.024)	0.352 (0.062, 1.985)	0.534 (0.115, 2.487)	1.378 (0.174, 10.940)	0.618 (0.091, 4.203)	2.367 (0.410, 13.663)	0.333 (0.051, 2.192)	0.565 (0.125, 2.545)	1.010 (0.099, 10.328)	0.574 (0.106, 3.099)	0.309 (0.022, 4.392)	0.584 (0.131, 2.606)	1.345 (0.203, 8.930)	0.186 (0.036, 0.950)	0.190 (0.020, 1.810)	0.378 (0.059, 2.420)	0.337 (0.017, 6.664)	0.395 (0.067, 2.327)	1.222 (0.205, 7.265)	0.674 (0.102, 4.455)	0.888 (0.179, 4.405)	0.058 (0.007, 0.469)	0.231 (0.037, 1.443)	0.330 (0.078, 1.397)	0.364 (0.087, 1.532)	Propofol+acetaminophen	0.577 (0.080, 4.185)	0.355 (0.053, 2.384)	0.538 (0.100, 2.910)	1.227 (0.172, 8.738)	0.666 (0.128, 3.449)	0.632 (0.105, 3.814)	0.384 (0.067, 2.190)	1.209 (0.147, 9.920)	0.288 (0.049, 1.708)
0.188 (0.005, 6.972)	0.380 (0.063, 2.282)	1.943 (0.109, 34.730)	0.375 (0.047, 3.021)	1.815 (0.252, 13.084)	1.637 (0.180, 14.893)	0.437 (0.090, 2.117)	1.056 (0.254, 4.400)	1.778 (0.191, 16.588)	1.202 (0.305, 4.728)	1.664 (0.104, 26.570)	2.242 (0.313, 16.045)	5.846 (0.371, 92.038)	1.118 (0.147, 8.496)	1.472 (0.239, 9.078)	1.442 (0.212, 9.802)	0.610 (0.116, 3.199)	0.925 (0.215, 3.976)	2.388 (0.318, 17.918)	1.071 (0.168, 6.824)	4.101 (0.763, 22.048)	0.577 (0.094, 3.556)	0.979 (0.233, 4.107)	1.749 (0.180, 17.020)	0.994 (0.197, 5.011)	0.535 (0.039, 7.264)	1.012 (0.246, 4.158)	2.330 (0.375, 14.489)	0.322 (0.066, 1.562)	0.329 (0.036, 2.968)	0.655 (0.107, 3.997)	0.583 (0.030, 11.209)	0.685 (0.125, 3.758)	2.116 (0.382, 11.738)	1.168 (0.189, 7.228)	1.538 (0.335, 7.058)	0.100 (0.013, 0.766)	0.400 (0.068, 2.335)	0.571 (0.147, 2.219)	0.631 (0.153, 2.610)	1.732 (0.239, 12.560)	Quetiapine	0.615 (0.096, 3.941)	0.933 (0.175, 4.969)	2.126 (0.318, 14.212)	1.153 (0.240, 5.538)	1.094 (0.194, 6.166)	0.665 (0.125, 3.532)	2.095 (0.271, 16.205)	0.499 (0.090, 2.759)
0.305 (0.008, 10.985)	0.618 (0.111, 3.449)	3.160 (0.184, 54.272)	0.611 (0.080, 4.648)	2.952 (0.434, 20.065)	2.662 (0.313, 22.642)	0.710 (0.160, 3.155)	1.718 (0.448, 6.588)	2.891 (0.326, 25.616)	1.954 (0.557, 6.857)	2.706 (0.177, 41.289)	3.647 (0.551, 24.138)	9.508 (0.630, 143.567)	1.818 (0.253, 13.050)	2.394 (0.414, 13.850)	2.346 (0.367, 15.005)	0.991 (0.203, 4.849)	1.504 (0.379, 5.962)	3.884 (0.549, 27.462)	1.742 (0.291, 10.423)	6.670 (1.330, 33.455)	0.939 (0.162, 5.425)	1.592 (0.414, 6.114)	2.845 (0.309, 26.225)	1.617 (0.347, 7.541)	0.869 (0.067, 11.303)	1.645 (0.436, 6.216)	3.790 (0.650, 22.109)	0.524 (0.118, 2.329)	0.535 (0.063, 4.580)	1.065 (0.190, 5.971)	0.948 (0.052, 17.319)	1.114 (0.217, 5.706)	3.442 (0.664, 17.834)	1.900 (0.328, 11.026)	2.501 (0.588, 10.629)	0.163 (0.022, 1.177)	0.650 (0.119, 3.556)	0.929 (0.261, 3.308)	1.027 (0.277, 3.813)	2.818 (0.420, 18.922)	1.626 (0.254, 10.425)	Remifentanil	1.517 (0.312, 7.385)	3.458 (0.550, 21.743)	1.875 (0.421, 8.360)	1.780 (0.338, 9.375)	1.082 (0.218, 5.356)	3.408 (0.466, 24.903)	0.811 (0.157, 4.192)
0.201 (0.006, 6.604)	0.407 (0.089, 1.860)	2.083 (0.136, 31.823)	0.403 (0.063, 2.591)	1.946 (0.342, 11.065)	1.755 (0.260, 11.846)	0.468 (0.134, 1.630)	1.132 (0.387, 3.316)	1.906 (0.251, 14.462)	1.289 (0.491, 3.380)	1.784 (0.132, 24.092)	2.404 (0.435, 13.302)	6.268 (0.469, 83.697)	1.199 (0.199, 7.235)	1.578 (0.332, 7.499)	1.546 (0.291, 8.221)	0.654 (0.167, 2.563)	0.992 (0.326, 3.020)	2.560 (0.433, 15.136)	1.149 (0.233, 5.666)	4.397 (1.089, 17.754)	0.619 (0.130, 2.936)	1.049 (0.364, 3.025)	1.875 (0.237, 14.854)	1.066 (0.287, 3.956)	0.573 (0.050, 6.540)	1.085 (0.378, 3.111)	2.499 (0.521, 11.983)	0.346 (0.102, 1.172)	0.353 (0.048, 2.578)	0.702 (0.153, 3.227)	0.625 (0.038, 10.194)	0.734 (0.177, 3.038)	2.269 (0.541, 9.511)	1.253 (0.263, 5.972)	1.649 (0.496, 5.477)	0.107 (0.018, 0.653)	0.428 (0.096, 1.911)	0.613 (0.230, 1.631)	0.677 (0.279, 1.642)	1.857 (0.344, 10.040)	1.072 (0.201, 5.713)	0.659 (0.135, 3.210)	Remimazolam	2.280 (0.437, 11.889)	1.236 (0.352, 4.347)	1.173 (0.275, 5.011)	0.713 (0.179, 2.837)	2.247 (0.365, 13.831)	0.535 (0.128, 2.235)
0.088 (0.002, 3.247)	0.179 (0.030, 1.052)	0.914 (0.052, 16.132)	0.177 (0.022, 1.397)	0.854 (0.121, 6.043)	0.770 (0.086, 6.892)	0.205 (0.043, 0.973)	0.497 (0.122, 2.018)	0.836 (0.091, 7.678)	0.565 (0.147, 2.166)	0.783 (0.050, 12.336)	1.055 (0.150, 7.410)	2.749 (0.177, 42.730)	0.526 (0.070, 3.926)	0.692 (0.114, 4.187)	0.678 (0.102, 4.525)	0.287 (0.056, 1.472)	0.435 (0.104, 1.824)	1.123 (0.152, 8.278)	0.504 (0.081, 3.148)	1.929 (0.366, 10.150)	0.271 (0.045, 1.640)	0.460 (0.112, 1.884)	0.823 (0.086, 7.880)	0.468 (0.095, 2.305)	0.251 (0.019, 3.370)	0.476 (0.119, 1.906)	1.096 (0.180, 6.682)	0.152 (0.032, 0.718)	0.155 (0.017, 1.373)	0.308 (0.051, 1.843)	0.274 (0.014, 5.209)	0.322 (0.060, 1.730)	0.995 (0.183, 5.406)	0.550 (0.091, 3.333)	0.723 (0.161, 3.242)	0.047 (0.006, 0.354)	0.188 (0.033, 1.076)	0.269 (0.071, 1.016)	0.297 (0.074, 1.197)	0.815 (0.114, 5.801)	0.470 (0.070, 3.144)	0.289 (0.046, 1.818)	0.439 (0.084, 2.287)	Risperidone	0.542 (0.116, 2.546)	0.515 (0.093, 2.840)	0.313 (0.060, 1.626)	0.985 (0.130, 7.489)	0.235 (0.043, 1.271)
0.163 (0.005, 5.088)	0.329 (0.080, 1.354)	1.685 (0.117, 24.184)	0.326 (0.056, 1.911)	1.574 (0.306, 8.101)	1.420 (0.210, 9.612)	0.379 (0.122, 1.171)	0.916 (0.371, 2.263)	1.542 (0.221, 10.747)	1.042 (0.463, 2.346)	1.443 (0.114, 18.324)	1.945 (0.381, 9.919)	5.070 (0.406, 63.390)	0.970 (0.177, 5.316)	1.276 (0.300, 5.423)	1.251 (0.261, 5.994)	0.529 (0.153, 1.822)	0.802 (0.309, 2.081)	2.071 (0.384, 11.183)	0.929 (0.210, 4.109)	3.557 (0.999, 12.658)	0.501 (0.118, 2.124)	0.849 (0.339, 2.122)	1.517 (0.207, 11.096)	0.862 (0.264, 2.813)	0.464 (0.044, 4.932)	0.877 (0.363, 2.122)	2.021 (0.471, 8.673)	0.279 (0.090, 0.864)	0.285 (0.043, 1.913)	0.568 (0.135, 2.381)	0.506 (0.033, 7.851)	0.594 (0.162, 2.171)	1.835 (0.495, 6.805)	1.013 (0.238, 4.320)	1.334 (0.466, 3.815)	0.087 (0.016, 0.480)	0.347 (0.087, 1.375)	0.496 (0.225, 1.091)	0.548 (0.224, 1.337)	1.502 (0.290, 7.786)	0.867 (0.181, 4.166)	0.533 (0.120, 2.377)	0.809 (0.230, 2.844)	1.844 (0.393, 8.656)	Rivastigime	0.949 (0.251, 3.592)	0.577 (0.165, 2.019)	1.817 (0.325, 10.174)	0.433 (0.117, 1.598)
0.172 (0.005, 5.782)	0.347 (0.071, 1.700)	1.775 (0.112, 28.076)	0.343 (0.051, 2.322)	1.659 (0.276, 9.951)	1.496 (0.193, 11.568)	0.399 (0.104, 1.527)	0.965 (0.303, 3.077)	1.624 (0.204, 12.909)	1.098 (0.370, 3.261)	1.520 (0.108, 21.368)	2.049 (0.344, 12.193)	5.342 (0.386, 73.973)	1.022 (0.161, 6.495)	1.345 (0.267, 6.784)	1.318 (0.234, 7.409)	0.557 (0.133, 2.338)	0.845 (0.255, 2.801)	2.182 (0.348, 13.682)	0.979 (0.187, 5.120)	3.747 (0.868, 16.171)	0.528 (0.105, 2.657)	0.894 (0.278, 2.877)	1.598 (0.192, 13.289)	0.909 (0.227, 3.638)	0.488 (0.041, 5.793)	0.925 (0.295, 2.899)	2.129 (0.418, 10.838)	0.294 (0.077, 1.127)	0.301 (0.039, 2.304)	0.598 (0.120, 2.983)	0.533 (0.031, 9.090)	0.626 (0.142, 2.764)	1.934 (0.432, 8.648)	1.068 (0.211, 5.403)	1.405 (0.392, 5.039)	0.091 (0.014, 0.586)	0.365 (0.077, 1.733)	0.522 (0.179, 1.525)	0.577 (0.183, 1.822)	1.583 (0.262, 9.557)	0.914 (0.162, 5.148)	0.562 (0.107, 2.959)	0.852 (0.200, 3.639)	1.943 (0.352, 10.722)	1.054 (0.278, 3.987)	Rosuvastatin	0.608 (0.143, 2.585)	1.915 (0.295, 12.410)	0.456 (0.102, 2.032)
0.282 (0.009, 9.246)	0.571 (0.124, 2.622)	2.922 (0.192, 44.541)	0.565 (0.088, 3.623)	2.729 (0.482, 15.468)	2.462 (0.335, 18.112)	0.656 (0.185, 2.326)	1.588 (0.545, 4.627)	2.673 (0.353, 20.227)	1.807 (0.670, 4.872)	2.502 (0.185, 33.842)	3.372 (0.600, 18.950)	8.791 (0.660, 117.132)	1.681 (0.279, 10.116)	2.213 (0.467, 10.480)	2.169 (0.409, 11.491)	0.917 (0.235, 3.580)	1.391 (0.458, 4.225)	3.591 (0.605, 21.298)	1.611 (0.328, 7.919)	6.166 (1.533, 24.801)	0.868 (0.184, 4.104)	1.472 (0.500, 4.331)	2.630 (0.332, 20.843)	1.495 (0.402, 5.557)	0.804 (0.071, 9.151)	1.521 (0.532, 4.354)	3.504 (0.733, 16.747)	0.485 (0.137, 1.716)	0.495 (0.068, 3.606)	0.985 (0.210, 4.606)	0.877 (0.053, 14.436)	1.030 (0.250, 4.245)	3.183 (0.762, 13.287)	1.757 (0.370, 8.346)	2.312 (0.699, 7.645)	0.150 (0.025, 0.913)	0.601 (0.135, 2.670)	0.859 (0.325, 2.275)	0.949 (0.329, 2.738)	2.605 (0.457, 14.860)	1.504 (0.283, 7.986)	0.925 (0.187, 4.579)	1.402 (0.353, 5.579)	3.197 (0.615, 16.618)	1.734 (0.495, 6.070)	1.646 (0.387, 7.001)	Selenium	3.151 (0.513, 19.339)	0.750 (0.180, 3.122)
0.090 (0.002, 3.565)	0.181 (0.026, 1.247)	0.927 (0.048, 18.067)	0.179 (0.020, 1.622)	0.866 (0.106, 7.067)	0.781 (0.077, 7.945)	0.208 (0.037, 1.177)	0.504 (0.102, 2.481)	0.848 (0.081, 8.839)	0.574 (0.123, 2.683)	0.794 (0.045, 13.870)	1.070 (0.132, 8.670)	2.790 (0.162, 48.067)	0.534 (0.062, 4.575)	0.703 (0.100, 4.953)	0.688 (0.089, 5.314)	0.291 (0.048, 1.766)	0.441 (0.087, 2.235)	1.140 (0.135, 9.656)	0.511 (0.070, 3.715)	1.957 (0.315, 12.150)	0.276 (0.039, 1.940)	0.467 (0.094, 2.315)	0.835 (0.077, 9.052)	0.475 (0.081, 2.776)	0.255 (0.017, 3.812)	0.483 (0.099, 2.349)	1.112 (0.157, 7.900)	0.154 (0.027, 0.868)	0.157 (0.016, 1.584)	0.312 (0.045, 2.182)	0.278 (0.013, 5.819)	0.327 (0.052, 2.067)	1.010 (0.158, 6.453)	0.558 (0.079, 3.942)	0.734 (0.137, 3.943)	0.048 (0.006, 0.412)	0.191 (0.028, 1.279)	0.273 (0.059, 1.261)	0.301 (0.062, 1.473)	0.827 (0.101, 6.782)	0.477 (0.062, 3.691)	0.293 (0.040, 2.144)	0.445 (0.072, 2.740)	1.015 (0.134, 7.712)	0.550 (0.098, 3.081)	0.522 (0.081, 3.386)	0.317 (0.052, 1.948)	Thiamine	0.238 (0.037, 1.517)
0.376 (0.011, 12.574)	0.762 (0.159, 3.655)	3.895 (0.249, 60.904)	0.753 (0.113, 5.012)	3.639 (0.617, 21.452)	3.282 (0.431, 24.991)	0.875 (0.234, 3.272)	2.117 (0.683, 6.569)	3.564 (0.455, 27.896)	2.409 (0.835, 6.948)	3.336 (0.240, 46.330)	4.496 (0.769, 26.282)	11.721 (0.857, 160.357)	2.241 (0.359, 14.010)	2.951 (0.597, 14.598)	2.891 (0.524, 15.960)	1.222 (0.298, 5.017)	1.854 (0.575, 5.984)	4.787 (0.777, 29.506)	2.148 (0.419, 11.020)	8.222 (1.947, 34.719)	1.157 (0.234, 5.717)	1.962 (0.627, 6.144)	3.506 (0.428, 28.726)	1.994 (0.509, 7.801)	1.072 (0.092, 12.550)	2.029 (0.665, 6.187)	4.672 (0.936, 23.322)	0.646 (0.173, 2.414)	0.660 (0.087, 4.977)	1.313 (0.268, 6.418)	1.169 (0.069, 19.723)	1.373 (0.317, 5.937)	4.243 (0.969, 18.577)	2.343 (0.472, 11.625)	3.083 (0.881, 10.784)	0.200 (0.032, 1.265)	0.801 (0.172, 3.726)	1.146 (0.404, 3.248)	1.266 (0.412, 3.889)	3.473 (0.585, 20.604)	2.005 (0.362, 11.092)	1.233 (0.239, 6.370)	1.870 (0.447, 7.813)	4.263 (0.787, 23.092)	2.312 (0.626, 8.542)	2.194 (0.492, 9.784)	1.333 (0.320, 5.549)	4.201 (0.659, 26.773)	Tryptophan
0.342 (0.011, 10.230)	0.693 (0.191, 2.518)	3.542 (0.262, 47.976)	0.685 (0.128, 3.676)	3.310 (0.708, 15.472)	2.984 (0.527, 16.891)	0.796 (0.306, 2.071)	1.926 (0.941, 3.940)	3.241 (0.504, 20.849)	2.191 (1.281, 3.748)	3.034 (0.255, 36.104)	4.088 (0.902, 18.534)	10.659 (0.906, 125.349)	2.038 (0.408, 10.191)	2.683 (0.705, 10.216)	2.630 (0.607, 11.393)	1.111 (0.367, 3.362)	1.686 (0.778, 3.655)	4.354 (0.891, 21.268)	1.953 (0.491, 7.766)	7.477 (2.384, 23.446)	1.053 (0.277, 4.000)	1.784 (0.893, 3.565)	3.189 (0.473, 21.497)	1.813 (0.642, 5.119)	0.975 (0.098, 9.710)	1.845 (0.930, 3.658)	4.249 (1.104, 16.351)	0.588 (0.234, 1.477)	0.600 (0.097, 3.705)	1.194 (0.326, 4.372)	1.063 (0.073, 15.414)	1.248 (0.386, 4.034)	3.859 (1.176, 12.659)	2.130 (0.558, 8.141)	2.804 (1.147, 6.854)	0.182 (0.036, 0.921)	0.729 (0.206, 2.575)	1.042 (0.593, 1.830)	1.151 (0.789, 1.680)	3.159 (0.715, 13.946)	1.823 (0.420, 7.920)	1.121 (0.286, 4.391)	1.700 (0.649, 4.455)	3.877 (0.915, 16.431)	2.102 (0.797, 5.542)	1.995 (0.595, 6.696)	1.213 (0.394, 3.733)	3.820 (0.747, 19.525)	0.909 (0.278, 2.973)
0.303 (0.009, 9.660)	0.612 (0.143, 2.625)	3.131 (0.212, 46.201)	0.605 (0.099, 3.700)	2.925 (0.543, 15.741)	2.638 (0.411, 16.940)	0.703 (0.218, 2.266)	1.702 (0.637, 4.550)	2.865 (0.396, 20.739)	1.937 (0.818, 4.584)	2.681 (0.206, 34.918)	3.613 (0.691, 18.906)	9.421 (0.732, 121.280)	1.802 (0.315, 10.313)	2.372 (0.531, 10.599)	2.324 (0.463, 11.669)	0.982 (0.269, 3.590)	1.490 (0.534, 4.157)	3.848 (0.687, 21.561)	1.727 (0.372, 8.020)	6.608 (1.753, 24.906)	0.930 (0.209, 4.150)	1.577 (0.600, 4.143)	2.818 (0.372, 21.325)	1.602 (0.465, 5.524)	0.861 (0.078, 9.454)	1.630 (0.624, 4.261)	3.755 (0.832, 16.944)	0.519 (0.166, 1.626)	0.530 (0.076, 3.695)	1.055 (0.244, 4.555)	0.940 (0.060, 14.811)	1.103 (0.285, 4.267)	3.411 (0.870, 13.367)	1.883 (0.420, 8.443)	2.478 (0.809, 7.591)	0.161 (0.028, 0.931)	0.644 (0.154, 2.693)	0.921 (0.383, 2.216)	1.017 (0.470, 2.203)	2.792 (0.547, 14.261)	1.611 (0.320, 8.110)	0.991 (0.216, 4.541)	1.503 (0.464, 4.869)	3.426 (0.696, 16.864)	1.858 (0.571, 6.050)	1.763 (0.441, 7.050)	1.072 (0.289, 3.976)	3.376 (0.578, 19.725)	0.804 (0.206, 3.140)
[truncated: 2 more columns]
